# Supplementary material for: Seasonal and spatial variation of surface current in the Pemba Channel, Tanzania
Source: PLoS One. 2019 Jan 7;14(1):e0210303. doi: 10.1371/journal.pone.0210303 (PMC6322782; doi:10.1371/journal.pone.0210303)
Supplement: S1 Table — The file contains three variables—longitude, latitude and depth. (CSV) [file pone.0210303.s001.csv]

lon	lat	depth
33.991666665	0.00833613500000041	1136
34.0083547025256	0.00833613500000041	1140
34.0250427400513	0.00833613500000041	1142
34.0417307775769	0.00833613500000041	1177
34.0584188151026	0.00833613500000041	1155
34.0751068526282	0.00833613500000041	1150
34.0917948901538	0.00833613500000041	1156
34.1084829276795	0.00833613500000041	1177
34.1251709652051	0.00833613500000041	1162
34.1418590027308	0.00833613500000041	1153
34.1585470402564	0.00833613500000041	1156
34.175235077782	0.00833613500000041	1186
34.1919231153077	0.00833613500000041	1199
34.2086111528333	0.00833613500000041	1186
34.225299190359	0.00833613500000041	1201
34.2419872278846	0.00833613500000041	1250
34.2586752654103	0.00833613500000041	1258
34.2753633029359	0.00833613500000041	1293
34.2920513404615	0.00833613500000041	1316
34.3087393779872	0.00833613500000041	1284
34.3254274155128	0.00833613500000041	1290
34.3421154530385	0.00833613500000041	1282
34.3588034905641	0.00833613500000041	1265
34.3754915280897	0.00833613500000041	1266
34.3921795656154	0.00833613500000041	1274
34.408867603141	0.00833613500000041	1266
34.4255556406667	0.00833613500000041	1248
34.4422436781923	0.00833613500000041	1268
34.4589317157179	0.00833613500000041	1293
34.4756197532436	0.00833613500000041	1332
34.4923077907692	0.00833613500000041	1368
34.5089958282949	0.00833613500000041	1428
34.5256838658205	0.00833613500000041	1417
34.5423719033462	0.00833613500000041	1404
34.5590599408718	0.00833613500000041	1449
34.5757479783974	0.00833613500000041	1491
34.5924360159231	0.00833613500000041	1534
34.6091240534487	0.00833613500000041	1607
34.6258120909744	0.00833613500000041	1696
34.6425001285	0.00833613500000041	1560
34.6591881660256	0.00833613500000041	1669
34.6758762035513	0.00833613500000041	1531
34.6925642410769	0.00833613500000041	1461
34.7092522786026	0.00833613500000041	1476
34.7259403161282	0.00833613500000041	1525
34.7426283536538	0.00833613500000041	1516
34.7593163911795	0.00833613500000041	1390
34.7760044287051	0.00833613500000041	1422
34.7926924662308	0.00833613500000041	1464
34.8093805037564	0.00833613500000041	1455
34.826068541282	0.00833613500000041	1548
34.8427565788077	0.00833613500000041	1712
34.8594446163333	0.00833613500000041	1774
34.876132653859	0.00833613500000041	1713
34.8928206913846	0.00833613500000041	1779
34.9095087289103	0.00833613500000041	1810
34.9261967664359	0.00833613500000041	1823
34.9428848039615	0.00833613500000041	1844
34.9595728414872	0.00833613500000041	1787
34.9762608790128	0.00833613500000041	1749
34.9929489165385	0.00833613500000041	1718
35.0096369540641	0.00833613500000041	1870
35.0263249915897	0.00833613500000041	1771
35.0430130291154	0.00833613500000041	1679
35.059701066641	0.00833613500000041	1704
35.0763891041667	0.00833613500000041	1654
35.0930771416923	0.00833613500000041	1341
35.1097651792179	0.00833613500000041	1372
35.1264532167436	0.00833613500000041	1362
35.1431412542692	0.00833613500000041	1394
35.1598292917949	0.00833613500000041	1475
35.1765173293205	0.00833613500000041	1464
35.1932053668462	0.00833613500000041	1409
35.2098934043718	0.00833613500000041	1463
35.2265814418974	0.00833613500000041	1523
35.2432694794231	0.00833613500000041	1617
35.2599575169487	0.00833613500000041	1659
35.2766455544744	0.00833613500000041	1600
35.293333592	0.00833613500000041	1615
35.3100216295256	0.00833613500000041	1700
35.3267096670513	0.00833613500000041	1844
35.3433977045769	0.00833613500000041	1888
35.3600857421026	0.00833613500000041	1959
35.3767737796282	0.00833613500000041	1977
35.3934618171538	0.00833613500000041	1971
35.4101498546795	0.00833613500000041	2110
35.4268378922051	0.00833613500000041	2234
35.4435259297308	0.00833613500000041	2447
35.4602139672564	0.00833613500000041	2578
35.476902004782	0.00833613500000041	2646
35.4935900423077	0.00833613500000041	2701
35.5102780798333	0.00833613500000041	2742
35.526966117359	0.00833613500000041	2751
35.5436541548846	0.00833613500000041	2699
35.5603421924103	0.00833613500000041	2644
35.5770302299359	0.00833613500000041	2637
35.5937182674615	0.00833613500000041	2603
35.6104063049872	0.00833613500000041	2572
35.6270943425128	0.00833613500000041	2537
35.6437823800385	0.00833613500000041	2461
35.6604704175641	0.00833613500000041	2358
35.6771584550897	0.00833613500000041	2352
35.6938464926154	0.00833613500000041	2342
35.710534530141	0.00833613500000041	2248
35.7272225676667	0.00833613500000041	2180
35.7439106051923	0.00833613500000041	2107
35.7605986427179	0.00833613500000041	2042
35.7772866802436	0.00833613500000041	1998
35.7939747177692	0.00833613500000041	1922
35.8106627552949	0.00833613500000041	1843
35.8273507928205	0.00833613500000041	1830
35.8440388303462	0.00833613500000041	1778
35.8607268678718	0.00833613500000041	1691
35.8774149053974	0.00833613500000041	1677
35.8941029429231	0.00833613500000041	1679
35.9107909804487	0.00833613500000041	1648
35.9274790179744	0.00833613500000041	1604
35.9441670555	0.00833613500000041	1574
35.9608550930256	0.00833613500000041	1559
35.9775431305513	0.00833613500000041	1548
35.9942311680769	0.00833613500000041	1548
36.0109192056026	0.00833613500000041	1565
36.0276072431282	0.00833613500000041	1595
36.0442952806538	0.00833613500000041	1679
36.0609833181795	0.00833613500000041	1743
36.0776713557051	0.00833613500000041	1692
36.0943593932308	0.00833613500000041	1616
36.1110474307564	0.00833613500000041	1606
36.127735468282	0.00833613500000041	1592
36.1444235058077	0.00833613500000041	1613
36.1611115433333	0.00833613500000041	1796
36.177799580859	0.00833613500000041	2073
36.1944876183846	0.00833613500000041	2228
36.2111756559103	0.00833613500000041	2157
36.2278636934359	0.00833613500000041	2012
36.2445517309615	0.00833613500000041	2073
36.2612397684872	0.00833613500000041	2377
36.2779278060128	0.00833613500000041	2507
36.2946158435385	0.00833613500000041	2451
36.3113038810641	0.00833613500000041	2441
36.3279919185897	0.00833613500000041	2421
36.3446799561154	0.00833613500000041	2389
36.361367993641	0.00833613500000041	2361
36.3780560311667	0.00833613500000041	2360
36.3947440686923	0.00833613500000041	2335
36.4114321062179	0.00833613500000041	2352
36.4281201437436	0.00833613500000041	2359
36.4448081812692	0.00833613500000041	2313
36.4614962187949	0.00833613500000041	2308
36.4781842563205	0.00833613500000041	2281
36.4948722938462	0.00833613500000041	2241
36.5115603313718	0.00833613500000041	2187
36.5282483688974	0.00833613500000041	2156
36.5449364064231	0.00833613500000041	2142
36.5616244439487	0.00833613500000041	2113
36.5783124814744	0.00833613500000041	2108
36.595000519	0.00833613500000041	2087
36.6116885565256	0.00833613500000041	2076
36.6283765940513	0.00833613500000041	2069
36.6450646315769	0.00833613500000041	2062
36.6617526691026	0.00833613500000041	2016
36.6784407066282	0.00833613500000041	2008
36.6951287441538	0.00833613500000041	1997
36.7118167816795	0.00833613500000041	1996
36.7285048192051	0.00833613500000041	1986
36.7451928567308	0.00833613500000041	1999
36.7618808942564	0.00833613500000041	1952
36.778568931782	0.00833613500000041	1945
36.7952569693077	0.00833613500000041	1957
36.8119450068333	0.00833613500000041	1913
36.828633044359	0.00833613500000041	1872
36.8453210818846	0.00833613500000041	1829
36.8620091194103	0.00833613500000041	1814
36.8786971569359	0.00833613500000041	1805
36.8953851944615	0.00833613500000041	1798
36.9120732319872	0.00833613500000041	1780
36.9287612695128	0.00833613500000041	1789
36.9454493070385	0.00833613500000041	1805
36.9621373445641	0.00833613500000041	1818
36.9788253820897	0.00833613500000041	1831
36.9955134196154	0.00833613500000041	1848
37.012201457141	0.00833613500000041	1865
37.0288894946667	0.00833613500000041	1888
37.0455775321923	0.00833613500000041	1911
37.062265569718	0.00833613500000041	1943
37.0789536072436	0.00833613500000041	1968
37.0956416447692	0.00833613500000041	1994
37.1123296822949	0.00833613500000041	2018
37.1290177198205	0.00833613500000041	2069
37.1457057573461	0.00833613500000041	2124
37.1623937948718	0.00833613500000041	2169
37.1790818323974	0.00833613500000041	2252
37.1957698699231	0.00833613500000041	2326
37.2124579074487	0.00833613500000041	2423
37.2291459449744	0.00833613500000041	2545
37.2458339825	0.00833613500000041	2648
37.2625220200256	0.00833613500000041	2757
37.2792100575513	0.00833613500000041	2878
37.2958980950769	0.00833613500000041	3029
37.3125861326026	0.00833613500000041	3128
37.3292741701282	0.00833613500000041	3221
37.3459622076538	0.00833613500000041	3371
37.3626502451795	0.00833613500000041	3372
37.3793382827051	0.00833613500000041	3297
37.3960263202308	0.00833613500000041	3219
37.4127143577564	0.00833613500000041	3158
37.429402395282096	0.00833613500000041	3060
37.4460904328077	0.00833613500000041	2996
37.4627784703333	0.00833613500000041	2897
37.479466507859	0.00833613500000041	2748
37.4961545453846	0.00833613500000041	2726
37.5128425829103	0.00833613500000041	2527
37.5295306204359	0.00833613500000041	2308
37.5462186579615	0.00833613500000041	2193
37.5629066954872	0.00833613500000041	2067
37.5795947330128	0.00833613500000041	1971
37.5962827705385	0.00833613500000041	1882
37.6129708080641	0.00833613500000041	1770
37.6296588455897	0.00833613500000041	1683
37.6463468831154	0.00833613500000041	1621
37.663034920641	0.00833613500000041	1517
37.6797229581667	0.00833613500000041	1408
37.6964109956923	0.00833613500000041	1294
37.713099033218	0.00833613500000041	1191
37.7297870707436	0.00833613500000041	1153
37.7464751082692	0.00833613500000041	1142
37.7631631457949	0.00833613500000041	1108
37.7798511833205	0.00833613500000041	1075
37.7965392208462	0.00833613500000041	1037
37.8132272583718	0.00833613500000041	991
37.8299152958974	0.00833613500000041	958
37.8466033334231	0.00833613500000041	918
37.8632913709487	0.00833613500000041	897
37.8799794084744	0.00833613500000041	881
37.896667446	0.00833613500000041	863
37.9133554835256	0.00833613500000041	844
37.9300435210513	0.00833613500000041	807
37.9467315585769	0.00833613500000041	779
37.9634195961026	0.00833613500000041	758
37.9801076336282	0.00833613500000041	756
37.9967956711538	0.00833613500000041	737
38.0134837086795	0.00833613500000041	713
38.0301717462051	0.00833613500000041	694
38.0468597837308	0.00833613500000041	672
38.0635478212564	0.00833613500000041	656
38.0802358587821	0.00833613500000041	644
38.0969238963077	0.00833613500000041	619
38.1136119338333	0.00833613500000041	600
38.130299971359	0.00833613500000041	591
38.1469880088846	0.00833613500000041	577
38.1636760464103	0.00833613500000041	549
38.1803640839359	0.00833613500000041	534
38.1970521214615	0.00833613500000041	518
38.2137401589872	0.00833613500000041	489
38.2304281965128	0.00833613500000041	475
38.2471162340385	0.00833613500000041	457
38.2638042715641	0.00833613500000041	436
38.2804923090897	0.00833613500000041	430
38.2971803466154	0.00833613500000041	422
38.313868384141	0.00833613500000041	412
38.3305564216667	0.00833613500000041	429
38.3472444591923	0.00833613500000041	430
38.363932496718	0.00833613500000041	401
38.3806205342436	0.00833613500000041	377
38.3973085717692	0.00833613500000041	379
38.4139966092949	0.00833613500000041	407
38.4306846468205	0.00833613500000041	424
38.4473726843462	0.00833613500000041	415
38.4640607218718	0.00833613500000041	384
38.4807487593974	0.00833613500000041	364
38.4974367969231	0.00833613500000041	356
38.5141248344487	0.00833613500000041	377
38.5308128719744	0.00833613500000041	364
38.5475009095	0.00833613500000041	332
38.5641889470256	0.00833613500000041	317
38.5808769845513	0.00833613500000041	340
38.5975650220769	0.00833613500000041	353
38.6142530596026	0.00833613500000041	355
38.6309410971282	0.00833613500000041	366
38.6476291346538	0.00833613500000041	363
38.6643171721795	0.00833613500000041	361
38.6810052097051	0.00833613500000041	342
38.6976932472308	0.00833613500000041	359
38.7143812847564	0.00833613500000041	366
38.7310693222821	0.00833613500000041	342
38.7477573598077	0.00833613500000041	330
38.7644453973333	0.00833613500000041	356
38.781133434859	0.00833613500000041	376
38.7978214723846	0.00833613500000041	358
38.8145095099103	0.00833613500000041	340
38.8311975474359	0.00833613500000041	326
38.8478855849615	0.00833613500000041	309
38.8645736224872	0.00833613500000041	301
38.8812616600128	0.00833613500000041	301
38.8979496975385	0.00833613500000041	284
38.9146377350641	0.00833613500000041	274
38.9313257725897	0.00833613500000041	252
38.9480138101154	0.00833613500000041	236
38.964701847641	0.00833613500000041	235
38.9813898851667	0.00833613500000041	239
38.9980779226923	0.00833613500000041	241
39.014765960218	0.00833613500000041	239
39.0314539977436	0.00833613500000041	236
39.0481420352692	0.00833613500000041	236
39.0648300727949	0.00833613500000041	239
39.0815181103205	0.00833613500000041	243
39.0982061478462	0.00833613500000041	240
39.1148941853718	0.00833613500000041	248
39.1315822228974	0.00833613500000041	254
39.1482702604231	0.00833613500000041	261
39.1649582979487	0.00833613500000041	273
39.1816463354744	0.00833613500000041	280
39.198334373	0.00833613500000041	288
39.2150224105256	0.00833613500000041	296
39.2317104480513	0.00833613500000041	300
39.2483984855769	0.00833613500000041	316
39.2650865231026	0.00833613500000041	318
39.2817745606282	0.00833613500000041	319
39.2984625981538	0.00833613500000041	315
39.3151506356795	0.00833613500000041	311
39.3318386732051	0.00833613500000041	307
39.3485267107308	0.00833613500000041	302
39.3652147482564	0.00833613500000041	297
39.3819027857821	0.00833613500000041	293
39.3985908233077	0.00833613500000041	288
39.4152788608333	0.00833613500000041	283
39.431966898359	0.00833613500000041	279
39.4486549358846	0.00833613500000041	275
39.4653429734103	0.00833613500000041	270
39.4820310109359	0.00833613500000041	266
39.4987190484615	0.00833613500000041	262
39.5154070859872	0.00833613500000041	258
39.5320951235128	0.00833613500000041	255
39.5487831610385	0.00833613500000041	251
39.5654711985641	0.00833613500000041	247
39.5821592360897	0.00833613500000041	244
39.5988472736154	0.00833613500000041	245
39.615535311141	0.00833613500000041	243
39.6322233486667	0.00833613500000041	239
39.6489113861923	0.00833613500000041	235
39.6655994237179	0.00833613500000041	232
39.6822874612436	0.00833613500000041	229
39.6989754987692	0.00833613500000041	226
39.7156635362949	0.00833613500000041	222
39.7323515738205	0.00833613500000041	219
39.7490396113462	0.00833613500000041	216
39.7657276488718	0.00833613500000041	212
39.7824156863974	0.00833613500000041	209
39.7991037239231	0.00833613500000041	204
39.8157917614487	0.00833613500000041	200
39.8324797989744	0.00833613500000041	196
39.8491678365	0.00833613500000041	194
39.8658558740256	0.00833613500000041	192
39.8825439115513	0.00833613500000041	189
39.8992319490769	0.00833613500000041	185
39.9159199866026	0.00833613500000041	183
39.9326080241282	0.00833613500000041	180
39.9492960616538	0.00833613500000041	177
39.9659840991795	0.00833613500000041	176
39.9826721367051	0.00833613500000041	174
39.9993601742308	0.00833613500000041	171
40.0160482117564	0.00833613500000041	168
40.0327362492821	0.00833613500000041	167
40.0494242868077	0.00833613500000041	165
40.0661123243333	0.00833613500000041	166
40.082800361859	0.00833613500000041	166
40.0994883993846	0.00833613500000041	166
40.1161764369103	0.00833613500000041	165
40.1328644744359	0.00833613500000041	165
40.1495525119615	0.00833613500000041	163
40.1662405494872	0.00833613500000041	159
40.1829285870128	0.00833613500000041	156
40.1996166245385	0.00833613500000041	151
40.2163046620641	0.00833613500000041	146
40.2329926995897	0.00833613500000041	142
40.2496807371154	0.00833613500000041	139
40.266368774641	0.00833613500000041	137
40.2830568121667	0.00833613500000041	137
40.2997448496923	0.00833613500000041	136
40.3164328872179	0.00833613500000041	133
40.333120924743596	0.00833613500000041	130
40.3498089622692	0.00833613500000041	128
40.3664969997949	0.00833613500000041	127
40.3831850373205	0.00833613500000041	123
40.3998730748462	0.00833613500000041	123
40.4165611123718	0.00833613500000041	123
40.4332491498974	0.00833613500000041	123
40.4499371874231	0.00833613500000041	122
40.4666252249487	0.00833613500000041	121
40.4833132624744	0.00833613500000041	123
40.5000013	0.00833613500000041	128
40.5166893375256	0.00833613500000041	133
40.5333773750513	0.00833613500000041	131
40.5500654125769	0.00833613500000041	134
40.5667534501026	0.00833613500000041	136
40.5834414876282	0.00833613500000041	137
40.6001295251538	0.00833613500000041	136
40.6168175626795	0.00833613500000041	135
40.6335056002051	0.00833613500000041	132
40.6501936377308	0.00833613500000041	132
40.6668816752564	0.00833613500000041	131
40.6835697127821	0.00833613500000041	133
40.7002577503077	0.00833613500000041	130
40.7169457878333	0.00833613500000041	128
40.733633825359	0.00833613500000041	125
40.7503218628846	0.00833613500000041	122
40.7670099004103	0.00833613500000041	122
40.7836979379359	0.00833613500000041	121
40.8003859754615	0.00833613500000041	112
40.8170740129872	0.00833613500000041	109
40.8337620505128	0.00833613500000041	108
40.8504500880385	0.00833613500000041	108
40.8671381255641	0.00833613500000041	106
40.8838261630897	0.00833613500000041	104
40.9005142006154	0.00833613500000041	101
40.917202238141	0.00833613500000041	100
40.9338902756667	0.00833613500000041	100
40.9505783131923	0.00833613500000041	97
40.9672663507179	0.00833613500000041	94
40.9839543882436	0.00833613500000041	92
41.0006424257692	0.00833613500000041	87
41.0173304632949	0.00833613500000041	86
41.0340185008205	0.00833613500000041	84
41.0507065383462	0.00833613500000041	83
41.0673945758718	0.00833613500000041	82
41.0840826133974	0.00833613500000041	80
41.1007706509231	0.00833613500000041	74
41.1174586884487	0.00833613500000041	66
41.1341467259744	0.00833613500000041	60
41.1508347635	0.00833613500000041	57
41.1675228010256	0.00833613500000041	57
41.1842108385513	0.00833613500000041	57
41.2008988760769	0.00833613500000041	55
41.2175869136026	0.00833613500000041	53
41.2342749511282	0.00833613500000041	51
41.2509629886538	0.00833613500000041	49
41.2676510261795	0.00833613500000041	47
41.2843390637051	0.00833613500000041	47
41.3010271012308	0.00833613500000041	46
41.3177151387564	0.00833613500000041	47
41.3344031762821	0.00833613500000041	46
41.3510912138077	0.00833613500000041	45
41.3677792513333	0.00833613500000041	45
41.384467288859	0.00833613500000041	45
41.4011553263846	0.00833613500000041	44
41.4178433639103	0.00833613500000041	44
41.4345314014359	0.00833613500000041	44
41.4512194389615	0.00833613500000041	44
41.4679074764872	0.00833613500000041	44
41.4845955140128	0.00833613500000041	43
41.5012835515385	0.00833613500000041	42
41.5179715890641	0.00833613500000041	41
41.5346596265897	0.00833613500000041	41
41.5513476641154	0.00833613500000041	39
41.568035701641	0.00833613500000041	38
41.5847237391667	0.00833613500000041	37
41.6014117766923	0.00833613500000041	36
41.6180998142179	0.00833613500000041	36
41.6347878517436	0.00833613500000041	35
41.6514758892692	0.00833613500000041	34
41.6681639267949	0.00833613500000041	34
41.6848519643205	0.00833613500000041	34
41.7015400018462	0.00833613500000041	34
41.7182280393718	0.00833613500000041	33
41.7349160768974	0.00833613500000041	32
41.7516041144231	0.00833613500000041	32
41.7682921519487	0.00833613500000041	32
41.7849801894744	0.00833613500000041	32
41.801668227	0.00833613500000041	30
41.8183562645256	0.00833613500000041	29
41.8350443020513	0.00833613500000041	28
41.8517323395769	0.00833613500000041	28
41.8684203771026	0.00833613500000041	28
41.8851084146282	0.00833613500000041	28
41.9017964521538	0.00833613500000041	27
41.9184844896795	0.00833613500000041	26
41.9351725272051	0.00833613500000041	24
41.9518605647308	0.00833613500000041	23
41.9685486022564	0.00833613500000041	23
41.9852366397821	0.00833613500000041	23
42.0019246773077	0.00833613500000041	23
42.0186127148333	0.00833613500000041	23
42.035300752359	0.00833613500000041	23
42.0519887898846	0.00833613500000041	21
42.0686768274103	0.00833613500000041	19
42.0853648649359	0.00833613500000041	18
42.1020529024615	0.00833613500000041	18
42.1187409399872	0.00833613500000041	17
42.1354289775128	0.00833613500000041	17
42.1521170150385	0.00833613500000041	17
42.1688050525641	0.00833613500000041	16
42.1854930900898	0.00833613500000041	16
42.2021811276154	0.00833613500000041	16
42.218869165141	0.00833613500000041	16
42.2355572026667	0.00833613500000041	16
42.2522452401923	0.00833613500000041	14
42.2689332777179	0.00833613500000041	14
42.2856213152436	0.00833613500000041	15
42.3023093527692	0.00833613500000041	15
42.3189973902949	0.00833613500000041	16
42.3356854278205	0.00833613500000041	16
42.3523734653462	0.00833613500000041	15
42.3690615028718	0.00833613500000041	13
42.3857495403974	0.00833613500000041	16
42.4024375779231	0.00833613500000041	16
42.4191256154487	0.00833613500000041	11
42.4358136529744	0.00833613500000041	12
42.4525016905	0.00833613500000041	13
42.4691897280256	0.00833613500000041	11
42.4858777655513	0.00833613500000041	7
42.5025658030769	0.00833613500000041	13
42.5192538406026	0.00833613500000041	13
42.5359418781282	0.00833613500000041	5
42.5526299156539	0.00833613500000041	9
42.5693179531795	0.00833613500000041	12
42.5860059907051	0.00833613500000041	11
42.6026940282308	0.00833613500000041	5
42.6193820657564	0.00833613500000041	5
42.6360701032821	0.00833613500000041	6
42.6527581408077	0.00833613500000041	6
42.6694461783333	0.00833613500000041	6
42.686134215859	0.00833613500000041	7
42.7028222533846	0.00833613500000041	5
42.7195102909103	0.00833613500000041	6
42.7361983284359	0.00833613500000041	7
42.7528863659615	0.00833613500000041	7
42.7695744034872	0.00833613500000041	6
42.7862624410128	0.00833613500000041	7
42.8029504785385	0.00833613500000041	5
42.8196385160641	0.00833613500000041	2
42.8363265535897	0.00833613500000041	11
42.8530145911154	0.00833613500000041	24
42.869702628641	0.00833613500000041	25
42.8863906661667	0.00833613500000041	12
42.9030787036923	0.00833613500000041	-5
42.919766741218	0.00833613500000041	-21
42.9364547787436	0.00833613500000041	-33
42.9531428162692	0.00833613500000041	-72
42.9698308537949	0.00833613500000041	-109
42.9865188913205	0.00833613500000041	-154
43.0032069288462	0.00833613500000041	-222
43.0198949663718	0.00833613500000041	-292
43.0365830038974	0.00833613500000041	-347
43.0532710414231	0.00833613500000041	-391
43.0699590789487	0.00833613500000041	-436
43.0866471164744	0.00833613500000041	-487
43.103335154	0.00833613500000041	-548
43.1200231915256	0.00833613500000041	-627
43.1367112290513	0.00833613500000041	-726
43.1533992665769	0.00833613500000041	-848
43.1700873041026	0.00833613500000041	-985
43.1867753416282	0.00833613500000041	-1112
43.2034633791538	0.00833613500000041	-1198
43.2201514166795	0.00833613500000041	-1263
43.236839454205104	0.00833613500000041	-1322
43.2535274917308	0.00833613500000041	-1389
43.2702155292564	0.00833613500000041	-1465
43.2869035667821	0.00833613500000041	-1537
43.3035916043077	0.00833613500000041	-1587
43.3202796418333	0.00833613500000041	-1625
43.336967679359	0.00833613500000041	-1662
43.3536557168846	0.00833613500000041	-1715
43.3703437544103	0.00833613500000041	-1791
43.3870317919359	0.00833613500000041	-1883
43.4037198294615	0.00833613500000041	-1978
43.4204078669872	0.00833613500000041	-2062
43.4370959045128	0.00833613500000041	-2128
43.4537839420385	0.00833613500000041	-2178
43.4704719795641	0.00833613500000041	-2221
43.4871600170897	0.00833613500000041	-2266
43.5038480546154	0.00833613500000041	-2321
43.520536092141	0.00833613500000041	-2388
43.5372241296667	0.00833613500000041	-2466
43.5539121671923	0.00833613500000041	-2550
43.5706002047179	0.00833613500000041	-2632
43.5872882422436	0.00833613500000041	-2706
43.6039762797692	0.00833613500000041	-2761
43.6206643172949	0.00833613500000041	-2793
43.6373523548205	0.00833613500000041	-2795
43.6540403923462	0.00833613500000041	-2772
43.6707284298718	0.00833613500000041	-2727
43.6874164673974	0.00833613500000041	-2674
43.7041045049231	0.00833613500000041	-2622
43.7207925424487	0.00833613500000041	-2580
43.7374805799744	0.00833613500000041	-2553
43.7541686175	0.00833613500000041	-2545
43.7708566550256	0.00833613500000041	-2557
43.7875446925513	0.00833613500000041	-2588
43.8042327300769	0.00833613500000041	-2633
43.8209207676026	0.00833613500000041	-2689
43.8376088051282	0.00833613500000041	-2751
43.8542968426539	0.00833613500000041	-2822
43.8709848801795	0.00833613500000041	-2894
43.8876729177051	0.00833613500000041	-2922
43.9043609552308	0.00833613500000041	-2857
43.9210489927564	0.00833613500000041	-2708
43.9377370302821	0.00833613500000041	-2500
43.9544250678077	0.00833613500000041	-2327
43.9711131053333	0.00833613500000041	-2278
43.987801142859	0.00833613500000041	-2318
44.0044891803846	0.00833613500000041	-2403
44.0211772179103	0.00833613500000041	-2507
44.0378652554359	0.00833613500000041	-2612
44.0545532929615	0.00833613500000041	-2725
44.0712413304872	0.00833613500000041	-2846
44.0879293680128	0.00833613500000041	-2944
44.1046174055385	0.00833613500000041	-2985
44.1213054430641	0.00833613500000041	-2992
44.1379934805897	0.00833613500000041	-2992
44.1546815181154	0.00833613500000041	-2996
44.171369555641	0.00833613500000041	-3010
44.1880575931667	0.00833613500000041	-3027
44.2047456306923	0.00833613500000041	-3042
44.221433668218	0.00833613500000041	-3054
44.2381217057436	0.00833613500000041	-3065
44.2548097432692	0.00833613500000041	-3074
44.2714977807949	0.00833613500000041	-3080
44.2881858183205	0.00833613500000041	-3086
44.3048738558462	0.00833613500000041	-3094
44.3215618933718	0.00833613500000041	-3099
44.3382499308974	0.00833613500000041	-3096
44.3549379684231	0.00833613500000041	-3090
44.3716260059487	0.00833613500000041	-3089
44.3883140434744	0.00833613500000041	-3097
44.405002081	0.00833613500000041	-3116
44.4216901185256	0.00833613500000041	-3139
44.4383781560513	0.00833613500000041	-3160
44.4550661935769	0.00833613500000041	-3172
44.4717542311026	0.00833613500000041	-3167
44.4884422686282	0.00833613500000041	-3160
44.5051303061539	0.00833613500000041	-3163
44.5218183436795	0.00833613500000041	-3184
44.5385063812051	0.00833613500000041	-3231
44.5551944187308	0.00833613500000041	-3283
44.5718824562564	0.00833613500000041	-3320
44.5885704937821	0.00833613500000041	-3344
44.6052585313077	0.00833613500000041	-3356
44.6219465688333	0.00833613500000041	-3361
44.638634606359	0.00833613500000041	-3360
44.6553226438846	0.00833613500000041	-3355
44.6720106814103	0.00833613500000041	-3350
44.6886987189359	0.00833613500000041	-3347
44.7053867564615	0.00833613500000041	-3347
44.7220747939872	0.00833613500000041	-3354
44.7387628315128	0.00833613500000041	-3369
44.7554508690385	0.00833613500000041	-3391
44.7721389065641	0.00833613500000041	-3420
44.7888269440897	0.00833613500000041	-3450
44.8055149816154	0.00833613500000041	-3477
44.822203019141	0.00833613500000041	-3499
44.8388910566667	0.00833613500000041	-3512
44.8555790941923	0.00833613500000041	-3518
44.872267131718	0.00833613500000041	-3520
44.8889551692436	0.00833613500000041	-3520
44.9056432067692	0.00833613500000041	-3522
44.9223312442949	0.00833613500000041	-3525
44.9390192818205	0.00833613500000041	-3530
44.9557073193462	0.00833613500000041	-3537
44.9723953568718	0.00833613500000041	-3546
44.9890833943974	0.00833613500000041	-3557
45.0057714319231	0.00833613500000041	-3569
45.0224594694487	0.00833613500000041	-3582
45.0391475069744	0.00833613500000041	-3594
45.0558355445	0.00833613500000041	-3606
45.0725235820256	0.00833613500000041	-3618
45.0892116195513	0.00833613500000041	-3627
45.1058996570769	0.00833613500000041	-3636
45.1225876946026	0.00833613500000041	-3642
45.1392757321282	0.00833613500000041	-3650
45.1559637696539	0.00833613500000041	-3658
45.1726518071795	0.00833613500000041	-3669
45.1893398447051	0.00833613500000041	-3681
45.2060278822308	0.00833613500000041	-3693
45.2227159197564	0.00833613500000041	-3708
45.2394039572821	0.00833613500000041	-3728
45.2560919948077	0.00833613500000041	-3748
45.2727800323333	0.00833613500000041	-3764
45.289468069859	0.00833613500000041	-3774
45.3061561073846	0.00833613500000041	-3777
45.3228441449103	0.00833613500000041	-3778
45.3395321824359	0.00833613500000041	-3780
45.3562202199615	0.00833613500000041	-3785
45.3729082574872	0.00833613500000041	-3797
45.3895962950128	0.00833613500000041	-3811
45.4062843325385	0.00833613500000041	-3822
45.4229723700641	0.00833613500000041	-3833
45.4396604075897	0.00833613500000041	-3846
45.4563484451154	0.00833613500000041	-3858
45.473036482641	0.00833613500000041	-3867
45.4897245201667	0.00833613500000041	-3873
45.5064125576923	0.00833613500000041	-3880
45.523100595218	0.00833613500000041	-3886
45.5397886327436	0.00833613500000041	-3893
45.5564766702692	0.00833613500000041	-3903
45.5731647077949	0.00833613500000041	-3918
45.5898527453205	0.00833613500000041	-3936
45.6065407828462	0.00833613500000041	-3955
45.6232288203718	0.00833613500000041	-3970
45.6399168578974	0.00833613500000041	-3979
45.6566048954231	0.00833613500000041	-3984
45.6732929329487	0.00833613500000041	-3985
45.6899809704744	0.00833613500000041	-3979
45.706669008	0.00833613500000041	-3962
45.7233570455256	0.00833613500000041	-3947
45.7400450830513	0.00833613500000041	-3945
45.7567331205769	0.00833613500000041	-3951
45.7734211581026	0.00833613500000041	-3958
45.7901091956282	0.00833613500000041	-3962
45.8067972331539	0.00833613500000041	-3963
45.8234852706795	0.00833613500000041	-3961
45.8401733082051	0.00833613500000041	-3960
45.8568613457308	0.00833613500000041	-3962
45.8735493832564	0.00833613500000041	-3970
45.8902374207821	0.00833613500000041	-3983
45.9069254583077	0.00833613500000041	-3997
45.9236134958333	0.00833613500000041	-4011
45.940301533359	0.00833613500000041	-4019
45.9569895708846	0.00833613500000041	-4021
45.9736776084103	0.00833613500000041	-4015
45.9903656459359	0.00833613500000041	-4007
46.0070536834615	0.00833613500000041	-4001
46.0237417209872	0.00833613500000041	-4001
46.0404297585128	0.00833613500000041	-4007
46.0571177960385	0.00833613500000041	-4019
46.0738058335641	0.00833613500000041	-4036
46.0904938710897	0.00833613500000041	-4056
46.1071819086154	0.00833613500000041	-4076
46.123869946141	0.00833613500000041	-4094
46.1405579836667	0.00833613500000041	-4103
46.1572460211923	0.00833613500000041	-4105
46.173934058718	0.00833613500000041	-4101
46.1906220962436	0.00833613500000041	-4095
46.2073101337692	0.00833613500000041	-4090
46.2239981712949	0.00833613500000041	-4085
46.2406862088205	0.00833613500000041	-4081
46.2573742463462	0.00833613500000041	-4078
46.2740622838718	0.00833613500000041	-4078
46.2907503213974	0.00833613500000041	-4083
46.3074383589231	0.00833613500000041	-4094
46.3241263964487	0.00833613500000041	-4106
46.3408144339744	0.00833613500000041	-4116
46.3575024715	0.00833613500000041	-4123
46.3741905090256	0.00833613500000041	-4128
46.3908785465513	0.00833613500000041	-4130
46.4075665840769	0.00833613500000041	-4133
46.4242546216026	0.00833613500000041	-4137
46.4409426591282	0.00833613500000041	-4142
46.4576306966539	0.00833613500000041	-4148
46.4743187341795	0.00833613500000041	-4154
46.4910067717051	0.00833613500000041	-4161
46.5076948092308	0.00833613500000041	-4167
46.5243828467564	0.00833613500000041	-4172
46.5410708842821	0.00833613500000041	-4177
46.5577589218077	0.00833613500000041	-4182
46.5744469593333	0.00833613500000041	-4189
46.591134996859	0.00833613500000041	-4198
46.6078230343846	0.00833613500000041	-4210
46.6245110719103	0.00833613500000041	-4221
46.6411991094359	0.00833613500000041	-4231
46.6578871469615	0.00833613500000041	-4239
46.6745751844872	0.00833613500000041	-4244
46.6912632220128	0.00833613500000041	-4246
46.7079512595385	0.00833613500000041	-4246
46.7246392970641	0.00833613500000041	-4245
46.7413273345897	0.00833613500000041	-4245
46.7580153721154	0.00833613500000041	-4248
46.774703409641	0.00833613500000041	-4254
46.7913914471667	0.00833613500000041	-4264
46.8080794846923	0.00833613500000041	-4275
46.824767522218	0.00833613500000041	-4287
46.8414555597436	0.00833613500000041	-4299
46.8581435972692	0.00833613500000041	-4309
46.8748316347949	0.00833613500000041	-4316
46.8915196723205	0.00833613500000041	-4321
46.9082077098462	0.00833613500000041	-4324
46.9248957473718	0.00833613500000041	-4326
46.9415837848974	0.00833613500000041	-4329
46.9582718224231	0.00833613500000041	-4334
46.9749598599487	0.00833613500000041	-4340
46.9916478974744	0.00833613500000041	-4346
47.008335935	0.00833613500000041	-4354
33.991666665	-0.00835037627380864	1134
34.0083547025256	-0.00835037627380864	1141
34.0250427400513	-0.00835037627380864	1141
34.0417307775769	-0.00835037627380864	1174
34.0584188151026	-0.00835037627380864	1192
34.0751068526282	-0.00835037627380864	1169
34.0917948901538	-0.00835037627380864	1176
34.1084829276795	-0.00835037627380864	1190
34.1251709652051	-0.00835037627380864	1206
34.1418590027308	-0.00835037627380864	1183
34.1585470402564	-0.00835037627380864	1163
34.175235077782	-0.00835037627380864	1159
34.1919231153077	-0.00835037627380864	1170
34.2086111528333	-0.00835037627380864	1171
34.225299190359	-0.00835037627380864	1221
34.2419872278846	-0.00835037627380864	1236
34.2586752654103	-0.00835037627380864	1237
34.2753633029359	-0.00835037627380864	1275
34.2920513404615	-0.00835037627380864	1269
34.3087393779872	-0.00835037627380864	1252
34.3254274155128	-0.00835037627380864	1264
34.3421154530385	-0.00835037627380864	1266
34.3588034905641	-0.00835037627380864	1236
34.3754915280897	-0.00835037627380864	1238
34.3921795656154	-0.00835037627380864	1236
34.408867603141	-0.00835037627380864	1248
34.4255556406667	-0.00835037627380864	1260
34.4422436781923	-0.00835037627380864	1285
34.4589317157179	-0.00835037627380864	1314
34.4756197532436	-0.00835037627380864	1349
34.4923077907692	-0.00835037627380864	1362
34.5089958282949	-0.00835037627380864	1360
34.5256838658205	-0.00835037627380864	1351
34.5423719033462	-0.00835037627380864	1427
34.5590599408718	-0.00835037627380864	1497
34.5757479783974	-0.00835037627380864	1498
34.5924360159231	-0.00835037627380864	1483
34.6091240534487	-0.00835037627380864	1472
34.6258120909744	-0.00835037627380864	1450
34.6425001285	-0.00835037627380864	1463
34.6591881660256	-0.00835037627380864	1419
34.6758762035513	-0.00835037627380864	1395
34.6925642410769	-0.00835037627380864	1411
34.7092522786026	-0.00835037627380864	1458
34.7259403161282	-0.00835037627380864	1521
34.7426283536538	-0.00835037627380864	1500
34.7593163911795	-0.00835037627380864	1322
34.7760044287051	-0.00835037627380864	1273
34.7926924662308	-0.00835037627380864	1241
34.8093805037564	-0.00835037627380864	1410
34.826068541282	-0.00835037627380864	1625
34.8427565788077	-0.00835037627380864	1671
34.8594446163333	-0.00835037627380864	1697
34.876132653859	-0.00835037627380864	1642
34.8928206913846	-0.00835037627380864	1734
34.9095087289103	-0.00835037627380864	1755
34.9261967664359	-0.00835037627380864	1778
34.9428848039615	-0.00835037627380864	1762
34.9595728414872	-0.00835037627380864	1584
34.9762608790128	-0.00835037627380864	1488
34.9929489165385	-0.00835037627380864	1402
35.0096369540641	-0.00835037627380864	1655
35.0263249915897	-0.00835037627380864	1688
35.0430130291154	-0.00835037627380864	1421
35.059701066641	-0.00835037627380864	1367
35.0763891041667	-0.00835037627380864	1318
35.0930771416923	-0.00835037627380864	1276
35.1097651792179	-0.00835037627380864	1291
35.1264532167436	-0.00835037627380864	1337
35.1431412542692	-0.00835037627380864	1452
35.1598292917949	-0.00835037627380864	1475
35.1765173293205	-0.00835037627380864	1366
35.1932053668462	-0.00835037627380864	1371
35.2098934043718	-0.00835037627380864	1401
35.2265814418974	-0.00835037627380864	1483
35.2432694794231	-0.00835037627380864	1513
35.2599575169487	-0.00835037627380864	1501
35.2766455544744	-0.00835037627380864	1575
35.293333592	-0.00835037627380864	1720
35.3100216295256	-0.00835037627380864	1861
35.3267096670513	-0.00835037627380864	1988
35.3433977045769	-0.00835037627380864	2083
35.3600857421026	-0.00835037627380864	2013
35.3767737796282	-0.00835037627380864	2105
35.3934618171538	-0.00835037627380864	2161
35.4101498546795	-0.00835037627380864	2317
35.4268378922051	-0.00835037627380864	2453
35.4435259297308	-0.00835037627380864	2583
35.4602139672564	-0.00835037627380864	2570
35.476902004782	-0.00835037627380864	2571
35.4935900423077	-0.00835037627380864	2606
35.5102780798333	-0.00835037627380864	2656
35.526966117359	-0.00835037627380864	2620
35.5436541548846	-0.00835037627380864	2613
35.5603421924103	-0.00835037627380864	2553
35.5770302299359	-0.00835037627380864	2545
35.5937182674615	-0.00835037627380864	2578
35.6104063049872	-0.00835037627380864	2591
35.6270943425128	-0.00835037627380864	2544
35.6437823800385	-0.00835037627380864	2443
35.6604704175641	-0.00835037627380864	2414
35.6771584550897	-0.00835037627380864	2375
35.6938464926154	-0.00835037627380864	2368
35.710534530141	-0.00835037627380864	2306
35.7272225676667	-0.00835037627380864	2186
35.7439106051923	-0.00835037627380864	2129
35.7605986427179	-0.00835037627380864	2086
35.7772866802436	-0.00835037627380864	2028
35.7939747177692	-0.00835037627380864	1993
35.8106627552949	-0.00835037627380864	1946
35.8273507928205	-0.00835037627380864	1942
35.8440388303462	-0.00835037627380864	1849
35.8607268678718	-0.00835037627380864	1708
35.8774149053974	-0.00835037627380864	1686
35.8941029429231	-0.00835037627380864	1678
35.9107909804487	-0.00835037627380864	1642
35.9274790179744	-0.00835037627380864	1607
35.9441670555	-0.00835037627380864	1587
35.9608550930256	-0.00835037627380864	1568
35.9775431305513	-0.00835037627380864	1555
35.9942311680769	-0.00835037627380864	1557
36.0109192056026	-0.00835037627380864	1567
36.0276072431282	-0.00835037627380864	1613
36.0442952806538	-0.00835037627380864	1688
36.0609833181795	-0.00835037627380864	1723
36.0776713557051	-0.00835037627380864	1726
36.0943593932308	-0.00835037627380864	1603
36.1110474307564	-0.00835037627380864	1624
36.127735468282	-0.00835037627380864	1648
36.1444235058077	-0.00835037627380864	1715
36.1611115433333	-0.00835037627380864	1960
36.177799580859	-0.00835037627380864	2105
36.1944876183846	-0.00835037627380864	2259
36.2111756559103	-0.00835037627380864	2140
36.2278636934359	-0.00835037627380864	2057
36.2445517309615	-0.00835037627380864	2196
36.2612397684872	-0.00835037627380864	2511
36.2779278060128	-0.00835037627380864	2502
36.2946158435385	-0.00835037627380864	2462
36.3113038810641	-0.00835037627380864	2448
36.3279919185897	-0.00835037627380864	2440
36.3446799561154	-0.00835037627380864	2385
36.361367993641	-0.00835037627380864	2364
36.3780560311667	-0.00835037627380864	2366
36.3947440686923	-0.00835037627380864	2335
36.4114321062179	-0.00835037627380864	2333
36.4281201437436	-0.00835037627380864	2380
36.4448081812692	-0.00835037627380864	2354
36.4614962187949	-0.00835037627380864	2337
36.4781842563205	-0.00835037627380864	2295
36.4948722938462	-0.00835037627380864	2270
36.5115603313718	-0.00835037627380864	2224
36.5282483688974	-0.00835037627380864	2204
36.5449364064231	-0.00835037627380864	2169
36.5616244439487	-0.00835037627380864	2147
36.5783124814744	-0.00835037627380864	2127
36.595000519	-0.00835037627380864	2104
36.6116885565256	-0.00835037627380864	2112
36.6283765940513	-0.00835037627380864	2107
36.6450646315769	-0.00835037627380864	2085
36.6617526691026	-0.00835037627380864	2065
36.6784407066282	-0.00835037627380864	2057
36.6951287441538	-0.00835037627380864	2028
36.7118167816795	-0.00835037627380864	2015
36.7285048192051	-0.00835037627380864	1998
36.7451928567308	-0.00835037627380864	1986
36.7618808942564	-0.00835037627380864	1981
36.778568931782	-0.00835037627380864	1977
36.7952569693077	-0.00835037627380864	1966
36.8119450068333	-0.00835037627380864	1914
36.828633044359	-0.00835037627380864	1878
36.8453210818846	-0.00835037627380864	1849
36.8620091194103	-0.00835037627380864	1821
36.8786971569359	-0.00835037627380864	1806
36.8953851944615	-0.00835037627380864	1788
36.9120732319872	-0.00835037627380864	1792
36.9287612695128	-0.00835037627380864	1798
36.9454493070385	-0.00835037627380864	1805
36.9621373445641	-0.00835037627380864	1817
36.9788253820897	-0.00835037627380864	1831
36.9955134196154	-0.00835037627380864	1849
37.012201457141	-0.00835037627380864	1869
37.0288894946667	-0.00835037627380864	1892
37.0455775321923	-0.00835037627380864	1920
37.062265569718	-0.00835037627380864	1953
37.0789536072436	-0.00835037627380864	1996
37.0956416447692	-0.00835037627380864	2033
37.1123296822949	-0.00835037627380864	2057
37.1290177198205	-0.00835037627380864	2096
37.1457057573461	-0.00835037627380864	2155
37.1623937948718	-0.00835037627380864	2217
37.1790818323974	-0.00835037627380864	2299
37.1957698699231	-0.00835037627380864	2413
37.2124579074487	-0.00835037627380864	2527
37.2291459449744	-0.00835037627380864	2626
37.2458339825	-0.00835037627380864	2748
37.2625220200256	-0.00835037627380864	2882
37.2792100575513	-0.00835037627380864	3042
37.2958980950769	-0.00835037627380864	3245
37.3125861326026	-0.00835037627380864	3432
37.3292741701282	-0.00835037627380864	3540
37.3459622076538	-0.00835037627380864	3572
37.3626502451795	-0.00835037627380864	3470
37.3793382827051	-0.00835037627380864	3360
37.3960263202308	-0.00835037627380864	3307
37.4127143577564	-0.00835037627380864	3265
37.429402395282096	-0.00835037627380864	3165
37.4460904328077	-0.00835037627380864	3091
37.4627784703333	-0.00835037627380864	2982
37.479466507859	-0.00835037627380864	2815
37.4961545453846	-0.00835037627380864	2778
37.5128425829103	-0.00835037627380864	2606
37.5295306204359	-0.00835037627380864	2400
37.5462186579615	-0.00835037627380864	2247
37.5629066954872	-0.00835037627380864	2072
37.5795947330128	-0.00835037627380864	1967
37.5962827705385	-0.00835037627380864	1871
37.6129708080641	-0.00835037627380864	1751
37.6296588455897	-0.00835037627380864	1661
37.6463468831154	-0.00835037627380864	1585
37.663034920641	-0.00835037627380864	1519
37.6797229581667	-0.00835037627380864	1392
37.6964109956923	-0.00835037627380864	1312
37.713099033218	-0.00835037627380864	1239
37.7297870707436	-0.00835037627380864	1184
37.7464751082692	-0.00835037627380864	1138
37.7631631457949	-0.00835037627380864	1096
37.7798511833205	-0.00835037627380864	1060
37.7965392208462	-0.00835037627380864	1025
37.8132272583718	-0.00835037627380864	988
37.8299152958974	-0.00835037627380864	951
37.8466033334231	-0.00835037627380864	913
37.8632913709487	-0.00835037627380864	910
37.8799794084744	-0.00835037627380864	881
37.896667446	-0.00835037627380864	868
37.9133554835256	-0.00835037627380864	845
37.9300435210513	-0.00835037627380864	788
37.9467315585769	-0.00835037627380864	772
37.9634195961026	-0.00835037627380864	756
37.9801076336282	-0.00835037627380864	735
37.9967956711538	-0.00835037627380864	711
38.0134837086795	-0.00835037627380864	696
38.0301717462051	-0.00835037627380864	687
38.0468597837308	-0.00835037627380864	663
38.0635478212564	-0.00835037627380864	637
38.0802358587821	-0.00835037627380864	605
38.0969238963077	-0.00835037627380864	591
38.1136119338333	-0.00835037627380864	615
38.130299971359	-0.00835037627380864	588
38.1469880088846	-0.00835037627380864	547
38.1636760464103	-0.00835037627380864	532
38.1803640839359	-0.00835037627380864	524
38.1970521214615	-0.00835037627380864	516
38.2137401589872	-0.00835037627380864	492
38.2304281965128	-0.00835037627380864	465
38.2471162340385	-0.00835037627380864	441
38.2638042715641	-0.00835037627380864	419
38.2804923090897	-0.00835037627380864	402
38.2971803466154	-0.00835037627380864	400
38.313868384141	-0.00835037627380864	400
38.3305564216667	-0.00835037627380864	413
38.3472444591923	-0.00835037627380864	409
38.363932496718	-0.00835037627380864	404
38.3806205342436	-0.00835037627380864	374
38.3973085717692	-0.00835037627380864	360
38.4139966092949	-0.00835037627380864	387
38.4306846468205	-0.00835037627380864	411
38.4473726843462	-0.00835037627380864	407
38.4640607218718	-0.00835037627380864	372
38.4807487593974	-0.00835037627380864	352
38.4974367969231	-0.00835037627380864	342
38.5141248344487	-0.00835037627380864	357
38.5308128719744	-0.00835037627380864	348
38.5475009095	-0.00835037627380864	320
38.5641889470256	-0.00835037627380864	305
38.5808769845513	-0.00835037627380864	318
38.5975650220769	-0.00835037627380864	328
38.6142530596026	-0.00835037627380864	332
38.6309410971282	-0.00835037627380864	346
38.6476291346538	-0.00835037627380864	341
38.6643171721795	-0.00835037627380864	341
38.6810052097051	-0.00835037627380864	316
38.6976932472308	-0.00835037627380864	333
38.7143812847564	-0.00835037627380864	351
38.7310693222821	-0.00835037627380864	335
38.7477573598077	-0.00835037627380864	315
38.7644453973333	-0.00835037627380864	353
38.781133434859	-0.00835037627380864	360
38.7978214723846	-0.00835037627380864	350
38.8145095099103	-0.00835037627380864	339
38.8311975474359	-0.00835037627380864	323
38.8478855849615	-0.00835037627380864	300
38.8645736224872	-0.00835037627380864	291
38.8812616600128	-0.00835037627380864	299
38.8979496975385	-0.00835037627380864	283
38.9146377350641	-0.00835037627380864	268
38.9313257725897	-0.00835037627380864	261
38.9480138101154	-0.00835037627380864	238
38.964701847641	-0.00835037627380864	225
38.9813898851667	-0.00835037627380864	232
38.9980779226923	-0.00835037627380864	229
39.014765960218	-0.00835037627380864	226
39.0314539977436	-0.00835037627380864	224
39.0481420352692	-0.00835037627380864	224
39.0648300727949	-0.00835037627380864	224
39.0815181103205	-0.00835037627380864	227
39.0982061478462	-0.00835037627380864	228
39.1148941853718	-0.00835037627380864	234
39.1315822228974	-0.00835037627380864	241
39.1482702604231	-0.00835037627380864	249
39.1649582979487	-0.00835037627380864	256
39.1816463354744	-0.00835037627380864	263
39.198334373	-0.00835037627380864	269
39.2150224105256	-0.00835037627380864	275
39.2317104480513	-0.00835037627380864	284
39.2483984855769	-0.00835037627380864	298
39.2650865231026	-0.00835037627380864	306
39.2817745606282	-0.00835037627380864	301
39.2984625981538	-0.00835037627380864	311
39.3151506356795	-0.00835037627380864	313
39.3318386732051	-0.00835037627380864	309
39.3485267107308	-0.00835037627380864	303
39.3652147482564	-0.00835037627380864	297
39.3819027857821	-0.00835037627380864	292
39.3985908233077	-0.00835037627380864	288
39.4152788608333	-0.00835037627380864	283
39.431966898359	-0.00835037627380864	280
39.4486549358846	-0.00835037627380864	275
39.4653429734103	-0.00835037627380864	270
39.4820310109359	-0.00835037627380864	266
39.4987190484615	-0.00835037627380864	262
39.5154070859872	-0.00835037627380864	258
39.5320951235128	-0.00835037627380864	253
39.5487831610385	-0.00835037627380864	250
39.5654711985641	-0.00835037627380864	246
39.5821592360897	-0.00835037627380864	243
39.5988472736154	-0.00835037627380864	239
39.615535311141	-0.00835037627380864	237
39.6322233486667	-0.00835037627380864	234
39.6489113861923	-0.00835037627380864	231
39.6655994237179	-0.00835037627380864	230
39.6822874612436	-0.00835037627380864	229
39.6989754987692	-0.00835037627380864	227
39.7156635362949	-0.00835037627380864	225
39.7323515738205	-0.00835037627380864	222
39.7490396113462	-0.00835037627380864	217
39.7657276488718	-0.00835037627380864	213
39.7824156863974	-0.00835037627380864	209
39.7991037239231	-0.00835037627380864	205
39.8157917614487	-0.00835037627380864	203
39.8324797989744	-0.00835037627380864	200
39.8491678365	-0.00835037627380864	193
39.8658558740256	-0.00835037627380864	191
39.8825439115513	-0.00835037627380864	189
39.8992319490769	-0.00835037627380864	184
39.9159199866026	-0.00835037627380864	183
39.9326080241282	-0.00835037627380864	180
39.9492960616538	-0.00835037627380864	177
39.9659840991795	-0.00835037627380864	174
39.9826721367051	-0.00835037627380864	172
39.9993601742308	-0.00835037627380864	170
40.0160482117564	-0.00835037627380864	168
40.0327362492821	-0.00835037627380864	165
40.0494242868077	-0.00835037627380864	164
40.0661123243333	-0.00835037627380864	165
40.082800361859	-0.00835037627380864	164
40.0994883993846	-0.00835037627380864	162
40.1161764369103	-0.00835037627380864	164
40.1328644744359	-0.00835037627380864	162
40.1495525119615	-0.00835037627380864	164
40.1662405494872	-0.00835037627380864	162
40.1829285870128	-0.00835037627380864	158
40.1996166245385	-0.00835037627380864	153
40.2163046620641	-0.00835037627380864	147
40.2329926995897	-0.00835037627380864	144
40.2496807371154	-0.00835037627380864	141
40.266368774641	-0.00835037627380864	139
40.2830568121667	-0.00835037627380864	138
40.2997448496923	-0.00835037627380864	139
40.3164328872179	-0.00835037627380864	139
40.333120924743596	-0.00835037627380864	135
40.3498089622692	-0.00835037627380864	130
40.3664969997949	-0.00835037627380864	128
40.3831850373205	-0.00835037627380864	125
40.3998730748462	-0.00835037627380864	124
40.4165611123718	-0.00835037627380864	124
40.4332491498974	-0.00835037627380864	125
40.4499371874231	-0.00835037627380864	124
40.4666252249487	-0.00835037627380864	123
40.4833132624744	-0.00835037627380864	123
40.5000013	-0.00835037627380864	124
40.5166893375256	-0.00835037627380864	132
40.5333773750513	-0.00835037627380864	136
40.5500654125769	-0.00835037627380864	136
40.5667534501026	-0.00835037627380864	137
40.5834414876282	-0.00835037627380864	137
40.6001295251538	-0.00835037627380864	138
40.6168175626795	-0.00835037627380864	137
40.6335056002051	-0.00835037627380864	135
40.6501936377308	-0.00835037627380864	134
40.6668816752564	-0.00835037627380864	132
40.6835697127821	-0.00835037627380864	132
40.7002577503077	-0.00835037627380864	132
40.7169457878333	-0.00835037627380864	128
40.733633825359	-0.00835037627380864	127
40.7503218628846	-0.00835037627380864	123
40.7670099004103	-0.00835037627380864	122
40.7836979379359	-0.00835037627380864	121
40.8003859754615	-0.00835037627380864	120
40.8170740129872	-0.00835037627380864	113
40.8337620505128	-0.00835037627380864	108
40.8504500880385	-0.00835037627380864	108
40.8671381255641	-0.00835037627380864	106
40.8838261630897	-0.00835037627380864	104
40.9005142006154	-0.00835037627380864	101
40.917202238141	-0.00835037627380864	99
40.9338902756667	-0.00835037627380864	98
40.9505783131923	-0.00835037627380864	97
40.9672663507179	-0.00835037627380864	95
40.9839543882436	-0.00835037627380864	93
41.0006424257692	-0.00835037627380864	89
41.0173304632949	-0.00835037627380864	87
41.0340185008205	-0.00835037627380864	85
41.0507065383462	-0.00835037627380864	82
41.0673945758718	-0.00835037627380864	80
41.0840826133974	-0.00835037627380864	78
41.1007706509231	-0.00835037627380864	74
41.1174586884487	-0.00835037627380864	69
41.1341467259744	-0.00835037627380864	62
41.1508347635	-0.00835037627380864	59
41.1675228010256	-0.00835037627380864	57
41.1842108385513	-0.00835037627380864	57
41.2008988760769	-0.00835037627380864	57
41.2175869136026	-0.00835037627380864	55
41.2342749511282	-0.00835037627380864	53
41.2509629886538	-0.00835037627380864	51
41.2676510261795	-0.00835037627380864	50
41.2843390637051	-0.00835037627380864	48
41.3010271012308	-0.00835037627380864	48
41.3177151387564	-0.00835037627380864	47
41.3344031762821	-0.00835037627380864	47
41.3510912138077	-0.00835037627380864	46
41.3677792513333	-0.00835037627380864	45
41.384467288859	-0.00835037627380864	45
41.4011553263846	-0.00835037627380864	46
41.4178433639103	-0.00835037627380864	46
41.4345314014359	-0.00835037627380864	45
41.4512194389615	-0.00835037627380864	45
41.4679074764872	-0.00835037627380864	44
41.4845955140128	-0.00835037627380864	44
41.5012835515385	-0.00835037627380864	42
41.5179715890641	-0.00835037627380864	40
41.5346596265897	-0.00835037627380864	40
41.5513476641154	-0.00835037627380864	38
41.568035701641	-0.00835037627380864	38
41.5847237391667	-0.00835037627380864	36
41.6014117766923	-0.00835037627380864	36
41.6180998142179	-0.00835037627380864	35
41.6347878517436	-0.00835037627380864	34
41.6514758892692	-0.00835037627380864	34
41.6681639267949	-0.00835037627380864	34
41.6848519643205	-0.00835037627380864	34
41.7015400018462	-0.00835037627380864	33
41.7182280393718	-0.00835037627380864	33
41.7349160768974	-0.00835037627380864	32
41.7516041144231	-0.00835037627380864	31
41.7682921519487	-0.00835037627380864	30
41.7849801894744	-0.00835037627380864	30
41.801668227	-0.00835037627380864	30
41.8183562645256	-0.00835037627380864	29
41.8350443020513	-0.00835037627380864	28
41.8517323395769	-0.00835037627380864	29
41.8684203771026	-0.00835037627380864	28
41.8851084146282	-0.00835037627380864	27
41.9017964521538	-0.00835037627380864	26
41.9184844896795	-0.00835037627380864	26
41.9351725272051	-0.00835037627380864	24
41.9518605647308	-0.00835037627380864	22
41.9685486022564	-0.00835037627380864	24
41.9852366397821	-0.00835037627380864	25
42.0019246773077	-0.00835037627380864	24
42.0186127148333	-0.00835037627380864	24
42.035300752359	-0.00835037627380864	23
42.0519887898846	-0.00835037627380864	21
42.0686768274103	-0.00835037627380864	19
42.0853648649359	-0.00835037627380864	19
42.1020529024615	-0.00835037627380864	19
42.1187409399872	-0.00835037627380864	18
42.1354289775128	-0.00835037627380864	18
42.1521170150385	-0.00835037627380864	18
42.1688050525641	-0.00835037627380864	16
42.1854930900898	-0.00835037627380864	17
42.2021811276154	-0.00835037627380864	16
42.218869165141	-0.00835037627380864	15
42.2355572026667	-0.00835037627380864	15
42.2522452401923	-0.00835037627380864	13
42.2689332777179	-0.00835037627380864	13
42.2856213152436	-0.00835037627380864	13
42.3023093527692	-0.00835037627380864	14
42.3189973902949	-0.00835037627380864	14
42.3356854278205	-0.00835037627380864	13
42.3523734653462	-0.00835037627380864	14
42.3690615028718	-0.00835037627380864	16
42.3857495403974	-0.00835037627380864	16
42.4024375779231	-0.00835037627380864	16
42.4191256154487	-0.00835037627380864	15
42.4358136529744	-0.00835037627380864	17
42.4525016905	-0.00835037627380864	17
42.4691897280256	-0.00835037627380864	17
42.4858777655513	-0.00835037627380864	15
42.5025658030769	-0.00835037627380864	15
42.5192538406026	-0.00835037627380864	13
42.5359418781282	-0.00835037627380864	4
42.5526299156539	-0.00835037627380864	8
42.5693179531795	-0.00835037627380864	8
42.5860059907051	-0.00835037627380864	6
42.6026940282308	-0.00835037627380864	4
42.6193820657564	-0.00835037627380864	4
42.6360701032821	-0.00835037627380864	5
42.6527581408077	-0.00835037627380864	6
42.6694461783333	-0.00835037627380864	7
42.686134215859	-0.00835037627380864	6
42.7028222533846	-0.00835037627380864	5
42.7195102909103	-0.00835037627380864	5
42.7361983284359	-0.00835037627380864	6
42.7528863659615	-0.00835037627380864	4
42.7695744034872	-0.00835037627380864	3
42.7862624410128	-0.00835037627380864	2
42.8029504785385	-0.00835037627380864	4
42.8196385160641	-0.00835037627380864	23
42.8363265535897	-0.00835037627380864	46
42.8530145911154	-0.00835037627380864	37
42.869702628641	-0.00835037627380864	18
42.8863906661667	-0.00835037627380864	-5
42.9030787036923	-0.00835037627380864	-21
42.919766741218	-0.00835037627380864	-37
42.9364547787436	-0.00835037627380864	-49
42.9531428162692	-0.00835037627380864	-126
42.9698308537949	-0.00835037627380864	-163
42.9865188913205	-0.00835037627380864	-207
43.0032069288462	-0.00835037627380864	-278
43.0198949663718	-0.00835037627380864	-351
43.0365830038974	-0.00835037627380864	-387
43.0532710414231	-0.00835037627380864	-414
43.0699590789487	-0.00835037627380864	-465
43.0866471164744	-0.00835037627380864	-521
43.103335154	-0.00835037627380864	-589
43.1200231915256	-0.00835037627380864	-674
43.1367112290513	-0.00835037627380864	-773
43.1533992665769	-0.00835037627380864	-896
43.1700873041026	-0.00835037627380864	-1043
43.1867753416282	-0.00835037627380864	-1193
43.2034633791538	-0.00835037627380864	-1263
43.2201514166795	-0.00835037627380864	-1325
43.236839454205104	-0.00835037627380864	-1369
43.2535274917308	-0.00835037627380864	-1428
43.2702155292564	-0.00835037627380864	-1505
43.2869035667821	-0.00835037627380864	-1583
43.3035916043077	-0.00835037627380864	-1629
43.3202796418333	-0.00835037627380864	-1662
43.336967679359	-0.00835037627380864	-1695
43.3536557168846	-0.00835037627380864	-1740
43.3703437544103	-0.00835037627380864	-1813
43.3870317919359	-0.00835037627380864	-1899
43.4037198294615	-0.00835037627380864	-1989
43.4204078669872	-0.00835037627380864	-2071
43.4370959045128	-0.00835037627380864	-2133
43.4537839420385	-0.00835037627380864	-2181
43.4704719795641	-0.00835037627380864	-2225
43.4871600170897	-0.00835037627380864	-2270
43.5038480546154	-0.00835037627380864	-2325
43.520536092141	-0.00835037627380864	-2388
43.5372241296667	-0.00835037627380864	-2462
43.5539121671923	-0.00835037627380864	-2541
43.5706002047179	-0.00835037627380864	-2619
43.5872882422436	-0.00835037627380864	-2690
43.6039762797692	-0.00835037627380864	-2744
43.6206643172949	-0.00835037627380864	-2780
43.6373523548205	-0.00835037627380864	-2786
43.6540403923462	-0.00835037627380864	-2775
43.6707284298718	-0.00835037627380864	-2740
43.6874164673974	-0.00835037627380864	-2701
43.7041045049231	-0.00835037627380864	-2657
43.7207925424487	-0.00835037627380864	-2620
43.7374805799744	-0.00835037627380864	-2590
43.7541686175	-0.00835037627380864	-2574
43.7708566550256	-0.00835037627380864	-2576
43.7875446925513	-0.00835037627380864	-2595
43.8042327300769	-0.00835037627380864	-2629
43.8209207676026	-0.00835037627380864	-2674
43.8376088051282	-0.00835037627380864	-2720
43.8542968426539	-0.00835037627380864	-2776
43.8709848801795	-0.00835037627380864	-2848
43.8876729177051	-0.00835037627380864	-2852
43.9043609552308	-0.00835037627380864	-2699
43.9210489927564	-0.00835037627380864	-2470
43.9377370302821	-0.00835037627380864	-2333
43.9544250678077	-0.00835037627380864	-2237
43.9711131053333	-0.00835037627380864	-2296
43.987801142859	-0.00835037627380864	-2398
44.0044891803846	-0.00835037627380864	-2498
44.0211772179103	-0.00835037627380864	-2590
44.0378652554359	-0.00835037627380864	-2685
44.0545532929615	-0.00835037627380864	-2778
44.0712413304872	-0.00835037627380864	-2898
44.0879293680128	-0.00835037627380864	-3003
44.1046174055385	-0.00835037627380864	-3045
44.1213054430641	-0.00835037627380864	-3057
44.1379934805897	-0.00835037627380864	-3056
44.1546815181154	-0.00835037627380864	-3051
44.171369555641	-0.00835037627380864	-3051
44.1880575931667	-0.00835037627380864	-3054
44.2047456306923	-0.00835037627380864	-3054
44.221433668218	-0.00835037627380864	-3056
44.2381217057436	-0.00835037627380864	-3061
44.2548097432692	-0.00835037627380864	-3068
44.2714977807949	-0.00835037627380864	-3080
44.2881858183205	-0.00835037627380864	-3095
44.3048738558462	-0.00835037627380864	-3107
44.3215618933718	-0.00835037627380864	-3117
44.3382499308974	-0.00835037627380864	-3120
44.3549379684231	-0.00835037627380864	-3122
44.3716260059487	-0.00835037627380864	-3126
44.3883140434744	-0.00835037627380864	-3136
44.405002081	-0.00835037627380864	-3151
44.4216901185256	-0.00835037627380864	-3170
44.4383781560513	-0.00835037627380864	-3181
44.4550661935769	-0.00835037627380864	-3188
44.4717542311026	-0.00835037627380864	-3175
44.4884422686282	-0.00835037627380864	-3166
44.5051303061539	-0.00835037627380864	-3184
44.5218183436795	-0.00835037627380864	-3216
44.5385063812051	-0.00835037627380864	-3260
44.5551944187308	-0.00835037627380864	-3303
44.5718824562564	-0.00835037627380864	-3325
44.5885704937821	-0.00835037627380864	-3338
44.6052585313077	-0.00835037627380864	-3344
44.6219465688333	-0.00835037627380864	-3345
44.638634606359	-0.00835037627380864	-3343
44.6553226438846	-0.00835037627380864	-3339
44.6720106814103	-0.00835037627380864	-3338
44.6886987189359	-0.00835037627380864	-3339
44.7053867564615	-0.00835037627380864	-3345
44.7220747939872	-0.00835037627380864	-3357
44.7387628315128	-0.00835037627380864	-3378
44.7554508690385	-0.00835037627380864	-3403
44.7721389065641	-0.00835037627380864	-3433
44.7888269440897	-0.00835037627380864	-3463
44.8055149816154	-0.00835037627380864	-3489
44.822203019141	-0.00835037627380864	-3508
44.8388910566667	-0.00835037627380864	-3517
44.8555790941923	-0.00835037627380864	-3521
44.872267131718	-0.00835037627380864	-3522
44.8889551692436	-0.00835037627380864	-3524
44.9056432067692	-0.00835037627380864	-3527
44.9223312442949	-0.00835037627380864	-3533
44.9390192818205	-0.00835037627380864	-3538
44.9557073193462	-0.00835037627380864	-3545
44.9723953568718	-0.00835037627380864	-3556
44.9890833943974	-0.00835037627380864	-3568
45.0057714319231	-0.00835037627380864	-3580
45.0224594694487	-0.00835037627380864	-3591
45.0391475069744	-0.00835037627380864	-3601
45.0558355445	-0.00835037627380864	-3610
45.0725235820256	-0.00835037627380864	-3620
45.0892116195513	-0.00835037627380864	-3629
45.1058996570769	-0.00835037627380864	-3638
45.1225876946026	-0.00835037627380864	-3646
45.1392757321282	-0.00835037627380864	-3655
45.1559637696539	-0.00835037627380864	-3663
45.1726518071795	-0.00835037627380864	-3671
45.1893398447051	-0.00835037627380864	-3680
45.2060278822308	-0.00835037627380864	-3692
45.2227159197564	-0.00835037627380864	-3709
45.2394039572821	-0.00835037627380864	-3729
45.2560919948077	-0.00835037627380864	-3751
45.2727800323333	-0.00835037627380864	-3767
45.289468069859	-0.00835037627380864	-3778
45.3061561073846	-0.00835037627380864	-3780
45.3228441449103	-0.00835037627380864	-3779
45.3395321824359	-0.00835037627380864	-3783
45.3562202199615	-0.00835037627380864	-3789
45.3729082574872	-0.00835037627380864	-3804
45.3895962950128	-0.00835037627380864	-3820
45.4062843325385	-0.00835037627380864	-3832
45.4229723700641	-0.00835037627380864	-3843
45.4396604075897	-0.00835037627380864	-3855
45.4563484451154	-0.00835037627380864	-3867
45.473036482641	-0.00835037627380864	-3876
45.4897245201667	-0.00835037627380864	-3884
45.5064125576923	-0.00835037627380864	-3893
45.523100595218	-0.00835037627380864	-3902
45.5397886327436	-0.00835037627380864	-3907
45.5564766702692	-0.00835037627380864	-3914
45.5731647077949	-0.00835037627380864	-3924
45.5898527453205	-0.00835037627380864	-3939
45.6065407828462	-0.00835037627380864	-3954
45.6232288203718	-0.00835037627380864	-3969
45.6399168578974	-0.00835037627380864	-3978
45.6566048954231	-0.00835037627380864	-3982
45.6732929329487	-0.00835037627380864	-3987
45.6899809704744	-0.00835037627380864	-3982
45.706669008	-0.00835037627380864	-3968
45.7233570455256	-0.00835037627380864	-3952
45.7400450830513	-0.00835037627380864	-3951
45.7567331205769	-0.00835037627380864	-3954
45.7734211581026	-0.00835037627380864	-3959
45.7901091956282	-0.00835037627380864	-3962
45.8067972331539	-0.00835037627380864	-3964
45.8234852706795	-0.00835037627380864	-3964
45.8401733082051	-0.00835037627380864	-3966
45.8568613457308	-0.00835037627380864	-3970
45.8735493832564	-0.00835037627380864	-3979
45.8902374207821	-0.00835037627380864	-3990
45.9069254583077	-0.00835037627380864	-4003
45.9236134958333	-0.00835037627380864	-4015
45.940301533359	-0.00835037627380864	-4022
45.9569895708846	-0.00835037627380864	-4025
45.9736776084103	-0.00835037627380864	-4020
45.9903656459359	-0.00835037627380864	-4013
46.0070536834615	-0.00835037627380864	-4011
46.0237417209872	-0.00835037627380864	-4012
46.0404297585128	-0.00835037627380864	-4018
46.0571177960385	-0.00835037627380864	-4028
46.0738058335641	-0.00835037627380864	-4041
46.0904938710897	-0.00835037627380864	-4058
46.1071819086154	-0.00835037627380864	-4074
46.123869946141	-0.00835037627380864	-4090
46.1405579836667	-0.00835037627380864	-4099
46.1572460211923	-0.00835037627380864	-4104
46.173934058718	-0.00835037627380864	-4102
46.1906220962436	-0.00835037627380864	-4097
46.2073101337692	-0.00835037627380864	-4093
46.2239981712949	-0.00835037627380864	-4089
46.2406862088205	-0.00835037627380864	-4085
46.2573742463462	-0.00835037627380864	-4082
46.2740622838718	-0.00835037627380864	-4084
46.2907503213974	-0.00835037627380864	-4091
46.3074383589231	-0.00835037627380864	-4102
46.3241263964487	-0.00835037627380864	-4114
46.3408144339744	-0.00835037627380864	-4123
46.3575024715	-0.00835037627380864	-4130
46.3741905090256	-0.00835037627380864	-4134
46.3908785465513	-0.00835037627380864	-4137
46.4075665840769	-0.00835037627380864	-4141
46.4242546216026	-0.00835037627380864	-4145
46.4409426591282	-0.00835037627380864	-4151
46.4576306966539	-0.00835037627380864	-4157
46.4743187341795	-0.00835037627380864	-4163
46.4910067717051	-0.00835037627380864	-4170
46.5076948092308	-0.00835037627380864	-4176
46.5243828467564	-0.00835037627380864	-4181
46.5410708842821	-0.00835037627380864	-4185
46.5577589218077	-0.00835037627380864	-4189
46.5744469593333	-0.00835037627380864	-4195
46.591134996859	-0.00835037627380864	-4203
46.6078230343846	-0.00835037627380864	-4213
46.6245110719103	-0.00835037627380864	-4224
46.6411991094359	-0.00835037627380864	-4234
46.6578871469615	-0.00835037627380864	-4242
46.6745751844872	-0.00835037627380864	-4248
46.6912632220128	-0.00835037627380864	-4252
46.7079512595385	-0.00835037627380864	-4253
46.7246392970641	-0.00835037627380864	-4253
46.7413273345897	-0.00835037627380864	-4255
46.7580153721154	-0.00835037627380864	-4258
46.774703409641	-0.00835037627380864	-4264
46.7913914471667	-0.00835037627380864	-4273
46.8080794846923	-0.00835037627380864	-4284
46.824767522218	-0.00835037627380864	-4296
46.8414555597436	-0.00835037627380864	-4308
46.8581435972692	-0.00835037627380864	-4318
46.8748316347949	-0.00835037627380864	-4326
46.8915196723205	-0.00835037627380864	-4331
46.9082077098462	-0.00835037627380864	-4334
46.9248957473718	-0.00835037627380864	-4336
46.9415837848974	-0.00835037627380864	-4339
46.9582718224231	-0.00835037627380864	-4342
46.9749598599487	-0.00835037627380864	-4347
46.9916478974744	-0.00835037627380864	-4352
47.008335935	-0.00835037627380864	-4359
33.991666665	-0.0250368875476177	1134
34.0083547025256	-0.0250368875476177	1157
34.0250427400513	-0.0250368875476177	1149
34.0417307775769	-0.0250368875476177	1142
34.0584188151026	-0.0250368875476177	1143
34.0751068526282	-0.0250368875476177	1168
34.0917948901538	-0.0250368875476177	1212
34.1084829276795	-0.0250368875476177	1210
34.1251709652051	-0.0250368875476177	1189
34.1418590027308	-0.0250368875476177	1167
34.1585470402564	-0.0250368875476177	1190
34.175235077782	-0.0250368875476177	1178
34.1919231153077	-0.0250368875476177	1204
34.2086111528333	-0.0250368875476177	1192
34.225299190359	-0.0250368875476177	1192
34.2419872278846	-0.0250368875476177	1205
34.2586752654103	-0.0250368875476177	1220
34.2753633029359	-0.0250368875476177	1234
34.2920513404615	-0.0250368875476177	1220
34.3087393779872	-0.0250368875476177	1221
34.3254274155128	-0.0250368875476177	1231
34.3421154530385	-0.0250368875476177	1237
34.3588034905641	-0.0250368875476177	1255
34.3754915280897	-0.0250368875476177	1277
34.3921795656154	-0.0250368875476177	1273
34.408867603141	-0.0250368875476177	1281
34.4255556406667	-0.0250368875476177	1290
34.4422436781923	-0.0250368875476177	1328
34.4589317157179	-0.0250368875476177	1331
34.4756197532436	-0.0250368875476177	1342
34.4923077907692	-0.0250368875476177	1323
34.5089958282949	-0.0250368875476177	1306
34.5256838658205	-0.0250368875476177	1392
34.5423719033462	-0.0250368875476177	1443
34.5590599408718	-0.0250368875476177	1479
34.5757479783974	-0.0250368875476177	1445
34.5924360159231	-0.0250368875476177	1416
34.6091240534487	-0.0250368875476177	1420
34.6258120909744	-0.0250368875476177	1387
34.6425001285	-0.0250368875476177	1391
34.6591881660256	-0.0250368875476177	1373
34.6758762035513	-0.0250368875476177	1378
34.6925642410769	-0.0250368875476177	1422
34.7092522786026	-0.0250368875476177	1456
34.7259403161282	-0.0250368875476177	1495
34.7426283536538	-0.0250368875476177	1479
34.7593163911795	-0.0250368875476177	1374
34.7760044287051	-0.0250368875476177	1243
34.7926924662308	-0.0250368875476177	1207
34.8093805037564	-0.0250368875476177	1216
34.826068541282	-0.0250368875476177	1235
34.8427565788077	-0.0250368875476177	1232
34.8594446163333	-0.0250368875476177	1261
34.876132653859	-0.0250368875476177	1252
34.8928206913846	-0.0250368875476177	1290
34.9095087289103	-0.0250368875476177	1324
34.9261967664359	-0.0250368875476177	1404
34.9428848039615	-0.0250368875476177	1361
34.9595728414872	-0.0250368875476177	1310
34.9762608790128	-0.0250368875476177	1271
34.9929489165385	-0.0250368875476177	1250
35.0096369540641	-0.0250368875476177	1327
35.0263249915897	-0.0250368875476177	1368
35.0430130291154	-0.0250368875476177	1317
35.059701066641	-0.0250368875476177	1288
35.0763891041667	-0.0250368875476177	1256
35.0930771416923	-0.0250368875476177	1241
35.1097651792179	-0.0250368875476177	1251
35.1264532167436	-0.0250368875476177	1262
35.1431412542692	-0.0250368875476177	1279
35.1598292917949	-0.0250368875476177	1307
35.1765173293205	-0.0250368875476177	1341
35.1932053668462	-0.0250368875476177	1360
35.2098934043718	-0.0250368875476177	1385
35.2265814418974	-0.0250368875476177	1443
35.2432694794231	-0.0250368875476177	1456
35.2599575169487	-0.0250368875476177	1586
35.2766455544744	-0.0250368875476177	1697
35.293333592	-0.0250368875476177	1868
35.3100216295256	-0.0250368875476177	2062
35.3267096670513	-0.0250368875476177	2122
35.3433977045769	-0.0250368875476177	2125
35.3600857421026	-0.0250368875476177	2029
35.3767737796282	-0.0250368875476177	2026
35.3934618171538	-0.0250368875476177	2128
35.4101498546795	-0.0250368875476177	2249
35.4268378922051	-0.0250368875476177	2453
35.4435259297308	-0.0250368875476177	2566
35.4602139672564	-0.0250368875476177	2570
35.476902004782	-0.0250368875476177	2529
35.4935900423077	-0.0250368875476177	2565
35.5102780798333	-0.0250368875476177	2562
35.526966117359	-0.0250368875476177	2529
35.5436541548846	-0.0250368875476177	2481
35.5603421924103	-0.0250368875476177	2461
35.5770302299359	-0.0250368875476177	2442
35.5937182674615	-0.0250368875476177	2459
35.6104063049872	-0.0250368875476177	2568
35.6270943425128	-0.0250368875476177	2545
35.6437823800385	-0.0250368875476177	2500
35.6604704175641	-0.0250368875476177	2424
35.6771584550897	-0.0250368875476177	2383
35.6938464926154	-0.0250368875476177	2375
35.710534530141	-0.0250368875476177	2314
35.7272225676667	-0.0250368875476177	2275
35.7439106051923	-0.0250368875476177	2214
35.7605986427179	-0.0250368875476177	2161
35.7772866802436	-0.0250368875476177	2070
35.7939747177692	-0.0250368875476177	2020
35.8106627552949	-0.0250368875476177	2036
35.8273507928205	-0.0250368875476177	2051
35.8440388303462	-0.0250368875476177	1905
35.8607268678718	-0.0250368875476177	1718
35.8774149053974	-0.0250368875476177	1701
35.8941029429231	-0.0250368875476177	1710
35.9107909804487	-0.0250368875476177	1652
35.9274790179744	-0.0250368875476177	1622
35.9441670555	-0.0250368875476177	1602
35.9608550930256	-0.0250368875476177	1587
35.9775431305513	-0.0250368875476177	1575
35.9942311680769	-0.0250368875476177	1597
36.0109192056026	-0.0250368875476177	1626
36.0276072431282	-0.0250368875476177	1664
36.0442952806538	-0.0250368875476177	1703
36.0609833181795	-0.0250368875476177	1696
36.0776713557051	-0.0250368875476177	1713
36.0943593932308	-0.0250368875476177	1618
36.1110474307564	-0.0250368875476177	1645
36.127735468282	-0.0250368875476177	1702
36.1444235058077	-0.0250368875476177	1887
36.1611115433333	-0.0250368875476177	2110
36.177799580859	-0.0250368875476177	2207
36.1944876183846	-0.0250368875476177	2256
36.2111756559103	-0.0250368875476177	2153
36.2278636934359	-0.0250368875476177	2142
36.2445517309615	-0.0250368875476177	2381
36.2612397684872	-0.0250368875476177	2593
36.2779278060128	-0.0250368875476177	2497
36.2946158435385	-0.0250368875476177	2508
36.3113038810641	-0.0250368875476177	2467
36.3279919185897	-0.0250368875476177	2442
36.3446799561154	-0.0250368875476177	2377
36.361367993641	-0.0250368875476177	2365
36.3780560311667	-0.0250368875476177	2355
36.3947440686923	-0.0250368875476177	2335
36.4114321062179	-0.0250368875476177	2331
36.4281201437436	-0.0250368875476177	2388
36.4448081812692	-0.0250368875476177	2396
36.4614962187949	-0.0250368875476177	2370
36.4781842563205	-0.0250368875476177	2348
36.4948722938462	-0.0250368875476177	2301
36.5115603313718	-0.0250368875476177	2264
36.5282483688974	-0.0250368875476177	2224
36.5449364064231	-0.0250368875476177	2181
36.5616244439487	-0.0250368875476177	2160
36.5783124814744	-0.0250368875476177	2136
36.595000519	-0.0250368875476177	2129
36.6116885565256	-0.0250368875476177	2128
36.6283765940513	-0.0250368875476177	2109
36.6450646315769	-0.0250368875476177	2101
36.6617526691026	-0.0250368875476177	2116
36.6784407066282	-0.0250368875476177	2080
36.6951287441538	-0.0250368875476177	2045
36.7118167816795	-0.0250368875476177	2021
36.7285048192051	-0.0250368875476177	2016
36.7451928567308	-0.0250368875476177	2015
36.7618808942564	-0.0250368875476177	2009
36.778568931782	-0.0250368875476177	1980
36.7952569693077	-0.0250368875476177	1946
36.8119450068333	-0.0250368875476177	1939
36.828633044359	-0.0250368875476177	1857
36.8453210818846	-0.0250368875476177	1836
36.8620091194103	-0.0250368875476177	1825
36.8786971569359	-0.0250368875476177	1805
36.8953851944615	-0.0250368875476177	1793
36.9120732319872	-0.0250368875476177	1801
36.9287612695128	-0.0250368875476177	1809
36.9454493070385	-0.0250368875476177	1814
36.9621373445641	-0.0250368875476177	1821
36.9788253820897	-0.0250368875476177	1838
36.9955134196154	-0.0250368875476177	1857
37.012201457141	-0.0250368875476177	1871
37.0288894946667	-0.0250368875476177	1895
37.0455775321923	-0.0250368875476177	1925
37.062265569718	-0.0250368875476177	1965
37.0789536072436	-0.0250368875476177	2011
37.0956416447692	-0.0250368875476177	2064
37.1123296822949	-0.0250368875476177	2103
37.1290177198205	-0.0250368875476177	2120
37.1457057573461	-0.0250368875476177	2164
37.1623937948718	-0.0250368875476177	2222
37.1790818323974	-0.0250368875476177	2320
37.1957698699231	-0.0250368875476177	2458
37.2124579074487	-0.0250368875476177	2561
37.2291459449744	-0.0250368875476177	2719
37.2458339825	-0.0250368875476177	2840
37.2625220200256	-0.0250368875476177	3026
37.2792100575513	-0.0250368875476177	3194
37.2958980950769	-0.0250368875476177	3332
37.3125861326026	-0.0250368875476177	3522
37.3292741701282	-0.0250368875476177	3685
37.3459622076538	-0.0250368875476177	3642
37.3626502451795	-0.0250368875476177	3547
37.3793382827051	-0.0250368875476177	3456
37.3960263202308	-0.0250368875476177	3406
37.4127143577564	-0.0250368875476177	3352
37.429402395282096	-0.0250368875476177	3231
37.4460904328077	-0.0250368875476177	3170
37.4627784703333	-0.0250368875476177	3119
37.479466507859	-0.0250368875476177	2951
37.4961545453846	-0.0250368875476177	2932
37.5128425829103	-0.0250368875476177	2616
37.5295306204359	-0.0250368875476177	2430
37.5462186579615	-0.0250368875476177	2272
37.5629066954872	-0.0250368875476177	2102
37.5795947330128	-0.0250368875476177	1983
37.5962827705385	-0.0250368875476177	1872
37.6129708080641	-0.0250368875476177	1743
37.6296588455897	-0.0250368875476177	1649
37.6463468831154	-0.0250368875476177	1564
37.663034920641	-0.0250368875476177	1485
37.6797229581667	-0.0250368875476177	1396
37.6964109956923	-0.0250368875476177	1322
37.713099033218	-0.0250368875476177	1255
37.7297870707436	-0.0250368875476177	1198
37.7464751082692	-0.0250368875476177	1156
37.7631631457949	-0.0250368875476177	1103
37.7798511833205	-0.0250368875476177	1048
37.7965392208462	-0.0250368875476177	1018
37.8132272583718	-0.0250368875476177	967
37.8299152958974	-0.0250368875476177	968
37.8466033334231	-0.0250368875476177	922
37.8632913709487	-0.0250368875476177	1105
37.8799794084744	-0.0250368875476177	1047
37.896667446	-0.0250368875476177	885
37.9133554835256	-0.0250368875476177	775
37.9300435210513	-0.0250368875476177	787
37.9467315585769	-0.0250368875476177	754
37.9634195961026	-0.0250368875476177	753
37.9801076336282	-0.0250368875476177	700
37.9967956711538	-0.0250368875476177	661
38.0134837086795	-0.0250368875476177	679
38.0301717462051	-0.0250368875476177	686
38.0468597837308	-0.0250368875476177	654
38.0635478212564	-0.0250368875476177	625
38.0802358587821	-0.0250368875476177	601
38.0969238963077	-0.0250368875476177	548
38.1136119338333	-0.0250368875476177	578
38.130299971359	-0.0250368875476177	583
38.1469880088846	-0.0250368875476177	547
38.1636760464103	-0.0250368875476177	516
38.1803640839359	-0.0250368875476177	504
38.1970521214615	-0.0250368875476177	498
38.2137401589872	-0.0250368875476177	482
38.2304281965128	-0.0250368875476177	464
38.2471162340385	-0.0250368875476177	449
38.2638042715641	-0.0250368875476177	422
38.2804923090897	-0.0250368875476177	393
38.2971803466154	-0.0250368875476177	386
38.313868384141	-0.0250368875476177	382
38.3305564216667	-0.0250368875476177	394
38.3472444591923	-0.0250368875476177	389
38.363932496718	-0.0250368875476177	398
38.3806205342436	-0.0250368875476177	377
38.3973085717692	-0.0250368875476177	351
38.4139966092949	-0.0250368875476177	368
38.4306846468205	-0.0250368875476177	391
38.4473726843462	-0.0250368875476177	386
38.4640607218718	-0.0250368875476177	359
38.4807487593974	-0.0250368875476177	340
38.4974367969231	-0.0250368875476177	333
38.5141248344487	-0.0250368875476177	341
38.5308128719744	-0.0250368875476177	337
38.5475009095	-0.0250368875476177	323
38.5641889470256	-0.0250368875476177	322
38.5808769845513	-0.0250368875476177	307
38.5975650220769	-0.0250368875476177	302
38.6142530596026	-0.0250368875476177	303
38.6309410971282	-0.0250368875476177	320
38.6476291346538	-0.0250368875476177	317
38.6643171721795	-0.0250368875476177	319
38.6810052097051	-0.0250368875476177	296
38.6976932472308	-0.0250368875476177	307
38.7143812847564	-0.0250368875476177	329
38.7310693222821	-0.0250368875476177	319
38.7477573598077	-0.0250368875476177	301
38.7644453973333	-0.0250368875476177	318
38.781133434859	-0.0250368875476177	345
38.7978214723846	-0.0250368875476177	329
38.8145095099103	-0.0250368875476177	324
38.8311975474359	-0.0250368875476177	320
38.8478855849615	-0.0250368875476177	294
38.8645736224872	-0.0250368875476177	278
38.8812616600128	-0.0250368875476177	283
38.8979496975385	-0.0250368875476177	279
38.9146377350641	-0.0250368875476177	262
38.9313257725897	-0.0250368875476177	256
38.9480138101154	-0.0250368875476177	237
38.964701847641	-0.0250368875476177	221
38.9813898851667	-0.0250368875476177	219
38.9980779226923	-0.0250368875476177	216
39.014765960218	-0.0250368875476177	213
39.0314539977436	-0.0250368875476177	212
39.0481420352692	-0.0250368875476177	215
39.0648300727949	-0.0250368875476177	212
39.0815181103205	-0.0250368875476177	213
39.0982061478462	-0.0250368875476177	217
39.1148941853718	-0.0250368875476177	221
39.1315822228974	-0.0250368875476177	229
39.1482702604231	-0.0250368875476177	237
39.1649582979487	-0.0250368875476177	238
39.1816463354744	-0.0250368875476177	246
39.198334373	-0.0250368875476177	251
39.2150224105256	-0.0250368875476177	259
39.2317104480513	-0.0250368875476177	266
39.2483984855769	-0.0250368875476177	282
39.2650865231026	-0.0250368875476177	290
39.2817745606282	-0.0250368875476177	279
39.2984625981538	-0.0250368875476177	296
39.3151506356795	-0.0250368875476177	299
39.3318386732051	-0.0250368875476177	301
39.3485267107308	-0.0250368875476177	300
39.3652147482564	-0.0250368875476177	292
39.3819027857821	-0.0250368875476177	287
39.3985908233077	-0.0250368875476177	286
39.4152788608333	-0.0250368875476177	283
39.431966898359	-0.0250368875476177	279
39.4486549358846	-0.0250368875476177	274
39.4653429734103	-0.0250368875476177	271
39.4820310109359	-0.0250368875476177	266
39.4987190484615	-0.0250368875476177	262
39.5154070859872	-0.0250368875476177	256
39.5320951235128	-0.0250368875476177	252
39.5487831610385	-0.0250368875476177	249
39.5654711985641	-0.0250368875476177	246
39.5821592360897	-0.0250368875476177	242
39.5988472736154	-0.0250368875476177	239
39.615535311141	-0.0250368875476177	236
39.6322233486667	-0.0250368875476177	233
39.6489113861923	-0.0250368875476177	230
39.6655994237179	-0.0250368875476177	226
39.6822874612436	-0.0250368875476177	224
39.6989754987692	-0.0250368875476177	222
39.7156635362949	-0.0250368875476177	220
39.7323515738205	-0.0250368875476177	220
39.7490396113462	-0.0250368875476177	218
39.7657276488718	-0.0250368875476177	215
39.7824156863974	-0.0250368875476177	211
39.7991037239231	-0.0250368875476177	207
39.8157917614487	-0.0250368875476177	204
39.8324797989744	-0.0250368875476177	201
39.8491678365	-0.0250368875476177	197
39.8658558740256	-0.0250368875476177	192
39.8825439115513	-0.0250368875476177	188
39.8992319490769	-0.0250368875476177	185
39.9159199866026	-0.0250368875476177	181
39.9326080241282	-0.0250368875476177	179
39.9492960616538	-0.0250368875476177	176
39.9659840991795	-0.0250368875476177	173
39.9826721367051	-0.0250368875476177	171
39.9993601742308	-0.0250368875476177	169
40.0160482117564	-0.0250368875476177	165
40.0327362492821	-0.0250368875476177	163
40.0494242868077	-0.0250368875476177	162
40.0661123243333	-0.0250368875476177	162
40.082800361859	-0.0250368875476177	163
40.0994883993846	-0.0250368875476177	160
40.1161764369103	-0.0250368875476177	159
40.1328644744359	-0.0250368875476177	161
40.1495525119615	-0.0250368875476177	159
40.1662405494872	-0.0250368875476177	160
40.1829285870128	-0.0250368875476177	156
40.1996166245385	-0.0250368875476177	152
40.2163046620641	-0.0250368875476177	147
40.2329926995897	-0.0250368875476177	144
40.2496807371154	-0.0250368875476177	142
40.266368774641	-0.0250368875476177	141
40.2830568121667	-0.0250368875476177	141
40.2997448496923	-0.0250368875476177	139
40.3164328872179	-0.0250368875476177	138
40.333120924743596	-0.0250368875476177	136
40.3498089622692	-0.0250368875476177	136
40.3664969997949	-0.0250368875476177	137
40.3831850373205	-0.0250368875476177	133
40.3998730748462	-0.0250368875476177	127
40.4165611123718	-0.0250368875476177	124
40.4332491498974	-0.0250368875476177	124
40.4499371874231	-0.0250368875476177	124
40.4666252249487	-0.0250368875476177	123
40.4833132624744	-0.0250368875476177	122
40.5000013	-0.0250368875476177	124
40.5166893375256	-0.0250368875476177	125
40.5333773750513	-0.0250368875476177	136
40.5500654125769	-0.0250368875476177	138
40.5667534501026	-0.0250368875476177	138
40.5834414876282	-0.0250368875476177	137
40.6001295251538	-0.0250368875476177	138
40.6168175626795	-0.0250368875476177	139
40.6335056002051	-0.0250368875476177	136
40.6501936377308	-0.0250368875476177	135
40.6668816752564	-0.0250368875476177	132
40.6835697127821	-0.0250368875476177	132
40.7002577503077	-0.0250368875476177	133
40.7169457878333	-0.0250368875476177	131
40.733633825359	-0.0250368875476177	127
40.7503218628846	-0.0250368875476177	124
40.7670099004103	-0.0250368875476177	121
40.7836979379359	-0.0250368875476177	120
40.8003859754615	-0.0250368875476177	120
40.8170740129872	-0.0250368875476177	118
40.8337620505128	-0.0250368875476177	114
40.8504500880385	-0.0250368875476177	109
40.8671381255641	-0.0250368875476177	106
40.8838261630897	-0.0250368875476177	101
40.9005142006154	-0.0250368875476177	99
40.917202238141	-0.0250368875476177	98
40.9338902756667	-0.0250368875476177	98
40.9505783131923	-0.0250368875476177	97
40.9672663507179	-0.0250368875476177	95
40.9839543882436	-0.0250368875476177	93
41.0006424257692	-0.0250368875476177	91
41.0173304632949	-0.0250368875476177	88
41.0340185008205	-0.0250368875476177	86
41.0507065383462	-0.0250368875476177	83
41.0673945758718	-0.0250368875476177	78
41.0840826133974	-0.0250368875476177	75
41.1007706509231	-0.0250368875476177	73
41.1174586884487	-0.0250368875476177	69
41.1341467259744	-0.0250368875476177	67
41.1508347635	-0.0250368875476177	65
41.1675228010256	-0.0250368875476177	62
41.1842108385513	-0.0250368875476177	62
41.2008988760769	-0.0250368875476177	60
41.2175869136026	-0.0250368875476177	56
41.2342749511282	-0.0250368875476177	53
41.2509629886538	-0.0250368875476177	52
41.2676510261795	-0.0250368875476177	50
[truncated: 654,822 more rows]
