# Supplementary material for: Seasonal and spatial variation of surface current in the Pemba Channel, Tanzania
Source: PLoS One. 2019 Jan 7;14(1):e0210303. doi: 10.1371/journal.pone.0210303 (PMC6322782; doi:10.1371/journal.pone.0210303)
Supplement: S2 Table — The variable date, longitude, latitude and season are common in both in drifter and sea surface height dataset. The U, V, SST and velocity variables found only in drifter dataset and the ssh is found in sea surface height dataset. (CSV) [file pone.0210303.s002.csv]

date	lon	lat	season	u	v	sst	velocity	ssh
2003-07-02	39.868	-4.617	SE	-0.1274	0.6959	26.189	0.7074655963366698	0.7043542563915253
2003-07-03	39.844	-4.55	SE	0.2117	0.2526	26.113	0.3295810219050848	0.7043542563915253
2003-07-03	39.947	-4.49	SE	0.5079	0.5924	26.086	0.780320555925576	0.7038060128688812
2005-02-04	39.553	-5.545	NE	-0.2689	0.3661	NaN	0.45424268843868026	0.7356047481298447
2005-02-04	39.498	-5.485	NE	-0.2451	0.4837	NaN	0.5422542761472703	0.7363920211791992
2005-02-04	39.438	-5.374	NE	-0.0999	0.5578	NaN	0.5666752597387678	0.7315872609615326
2005-02-05	39.434	-5.276	NE	0.1347	0.5528	NaN	0.5689744546111011	0.7315872609615326
2005-02-05	39.476	-5.177	NE	0.2913	0.3098	NaN	0.4252431422139574	0.7223494946956635
2005-02-05	39.541	-5.175	NE	0.0688	0.3458	NaN	0.3525777644718963	0.7181029915809631
2005-02-05	39.482	-5.062	NE	0.1547	0.533	NaN	0.5549964774662989	0.7223494946956635
2005-02-06	39.576	-4.981	NE	NaN	NaN	NaN	NaN	0.7601779997348785
2008-08-25	39.4	-5.708	SE	-0.4188	0.728	25.278	0.8398675133614826	0.7892109900712967
2008-08-25	39.339	-5.628	SE	-0.2428	0.2049	25.414	0.31770402893259003	0.7892109900712967
2008-08-25	39.293	-5.608	SE	0.0616	0.079	25.375	0.1001776422162151	0.7892109900712967
2008-08-26	39.35	-5.578	SE	0.2184	0.3474	25.329	0.4103478036982774	0.7892109900712967
2008-08-26	39.368	-5.451	SE	-0.1551	0.7895	25.287	0.8045907406874627	0.7798822522163391
2008-08-26	39.286	-5.252	SE	-0.3685	0.6285	25.731	0.7285633122797222	0.7764150202274323
2008-08-26	39.216	-5.184	SE	-0.0863	0.1451	25.535	0.1688244650517217	0.7741140127182007
2008-08-27	39.241	-5.183	SE	0.236	0.2542	25.619	0.34686256644382946	0.7789940237998962
2008-08-27	39.302	-5.066	SE	0.372	0.6646	25.507	0.7616279669234842	0.774917259812355
2008-08-27	39.385	-4.9	SE	0.4959	0.91	25.531	1.0363478228857337	0.7735937535762787
2008-08-27	39.484	-4.688	SE	0.4024	0.9044	25.325	0.9898813666293552	0.7637025117874146
2008-08-28	39.534	-4.527	SE	NaN	NaN	25.318	NaN	0.7626072466373444
2007-03-17	39.422	-5.695	NE	-0.2105	0.1446	29.177	0.25538091158111254	0.785431981086731
2007-03-17	39.391	-5.693	NE	-0.3052	0.1056	29.534	0.32295262810511394	0.785431981086731
2007-03-17	39.298	-5.668	NE	-0.3837	-0.0158	29.404	0.38402516844602774	0.785431981086731
2005-05-29	39.365	-5.673	SE	-0.229	0.7478	27.38	0.7820778989333479	0.7383977472782135
2005-05-30	39.358	-5.533	SE	-0.1471	0.7334	27.366	0.7480066644088139	0.7383977472782135
2005-05-30	39.308	-5.386	SE	-0.1372	0.8075	27.499	0.8190727012909171	0.7217337489128113
2005-05-30	39.305	-5.217	SE	0.2922	0.9269	27.73	0.9718664774545935	0.7122027426958084
2005-05-30	39.421	-5.024	SE	0.5403	1.0715	27.705	1.2000151415711386	0.7090864777565002
2005-05-31	39.515	-4.799	SE	0.6774	1.1121	27.629	1.3021663373010377	0.706728994846344
2005-05-31	39.685	-4.59	SE	0.6599	1.1282	27.622	1.307020753469508	0.7051215022802353
2005-05-31	39.772	-4.358	SE	0.5731	1.3123	27.689	1.4319828560426273	0.717597484588623
2006-08-20	39.393	-5.706	SE	0.0734	-0.0193	NaN	0.0758949932472492	0.7895465046167374
2006-08-21	39.424	-5.719	SE	0.2441	0.0314	NaN	0.2461112959618067	0.7895465046167374
2006-08-21	39.5	-5.565	SE	-0.0253	0.6421	NaN	0.6425982415164236	0.78626251220703125
2006-08-21	39.455	-5.394	SE	-0.2717	0.9759	NaN	1.013016140049111	0.7855032533407211
2006-08-22	39.375	-5.168	SE	-0.2183	0.9961	NaN	1.0197402120148051	0.7846327424049377
2006-08-22	39.359	-4.986	SE	0.1845	0.854	NaN	0.8737026095874957	0.7849269807338715
2006-08-22	39.45	-4.818	SE	0.539	0.8732	NaN	1.0261575122757716	0.7859599888324738
2006-08-22	39.565	-4.619	SE	0.5144	0.9258	NaN	1.0591095316349484	0.7724812477827072
2006-08-23	39.64	-4.438	SE	0.3407	0.832	NaN	0.8990553320013179	0.7718135118484497
2006-08-23	39.693	-4.273	SE	0.3209	0.8016	NaN	0.8634462172017433	0.7730910181999207
2007-04-16	39.416	-5.48	IN	-0.6138	1.4461	29.446	1.5709728355385397	0.785223513841629
2007-04-16	39.336	-5.169	IN	0.0228	1.5168	29.32	1.5169713510808305	0.790013998746872
2007-04-16	39.434	-4.868	IN	0.5541	1.4694	29.329	1.5704022319138495	0.7963777482509613
2007-04-16	39.557	-4.57	IN	0.5182	1.3603	29.133	1.4556604446092503	0.7833005040884018
2007-04-17	39.634	-4.316	IN	0.3974	1.1473	28.998	1.2141762845649722	0.7818325012922287
2006-10-10	39.403	-5.639	IN	-0.3964	0.6903	26.107	0.7960195035299072	0.770625501871109
2006-10-10	39.318	-5.522	IN	-0.3318	0.559	26.044	0.6500555668556343	0.7721385061740875
2006-10-10	39.262	-5.407	IN	-0.1802	0.4757	26.304	0.5086870649033647	0.7783785164356232
2006-10-10	39.228	-5.323	IN	-0.0601	0.3989	26.376	0.4034020575059081	0.7783785164356232
2006-10-11	39.219	-5.233	IN	0.0424	0.4868	26.441	0.48864301898216045	0.7693375051021576
2006-10-11	39.228	-5.118	IN	0.2549	0.5422	26.639	0.5991284086070364	0.7896299958229065
2006-10-11	39.303	-5.006	IN	0.4222	0.7143	26.964	0.8297453404509121	0.7905004918575287
2006-10-11	39.375	-4.822	IN	0.4231	0.7915	26.771	0.8974886405966372	0.7960509955883026
2006-10-12	39.454	-4.683	IN	0.3458	0.6219	26.513	0.711573783946542	0.7927927374839783
2006-10-12	39.501	-4.563	IN	0.3002	0.5356	26.842	0.6139929967027311	0.7916534841060638
2006-10-12	39.561	-4.456	IN	0.2792	0.4458	27.062	0.5260135739693416	0.7886567413806915
2006-10-12	39.598	-4.365	IN	0.2381	0.4752	26.752	0.5315135463936926	0.7886567413806915
2006-10-13	39.645	-4.251	IN	0.1475	0.3163	26.487	0.3490013467022728	0.7901110053062439
2006-10-13	39.648	-4.221	IN	0.0618	0.1838	26.504	0.19391152621749952	0.7874852418899536
2006-10-13	39.663	-4.156	IN	0.1026	0.1696	26.695	0.19821937342247856	0.7874852418899536
2006-10-13	39.679	-4.128	IN	NaN	NaN	26.527	NaN	0.7874852418899536
2007-06-27	39.488	-5.596	SE	-0.3462	0.8654	26.123	0.9320791811858046	0.8267405033111572
2007-06-27	39.446	-5.433	SE	-0.018	1.0067	26.183	1.0068609089640932	0.8177904933691025
2007-06-27	39.481	-5.203	SE	0.2394	1.1743	26.478	1.1984543587471321	0.8086169958114624
2007-06-27	39.539	-4.975	SE	0.638	1.2279	26.39	1.3837566296137482	0.800478994846344
2007-06-28	39.73	-4.723	SE	0.8935	0.7375	26.3	1.158554487281457	0.803197979927063
2007-06-28	39.887	-4.686	SE	0.2941	-0.1054	26.261	0.3124163408018216	0.7956387400627136
2007-06-28	39.844	-4.764	SE	-0.1631	-0.1914	26.288	0.25146683677972326	0.7920394837856293
2007-06-28	39.823	-4.761	SE	-0.0737	0.0067	26.138	0.07400391881515465	0.7920394837856293
2007-06-29	39.815	-4.761	SE	-0.0359	-0.0023	26.037	0.035973601432161335	0.7920394837856293
2007-06-29	39.809	-4.762	SE	0.1224	0.0088	26.056	0.12271593213597001	0.7920394837856293
2007-06-29	39.863	-4.758	SE	0.3876	0.3582	26.227	0.5277698361975607	0.7920394837856293
2007-06-29	39.96	-4.622	SE	0.1274	0.7016	26.224	0.7130731519276265	0.7956387400627136
2007-06-30	39.913	-4.484	SE	0.0485	0.6677	26.067	0.6694591399032505	0.799237996339798
2009-01-27	39.865	-4.797	NE	-0.0399	0.809	28.443	0.8099833393348286	0.699878990650177
2009-01-27	39.879	-4.741	NE	-0.089	0.246	28.449	0.26160466356699374	0.6981900036334991
2009-01-27	39.836	-4.708	NE	-0.1659	0.0735	28.647	0.18145263844871476	0.7008330076932907
2009-01-27	39.806	-4.704	NE	-0.1773	-0.017	28.541	0.1781131382015375	0.7008330076932907
2009-01-28	39.753	-4.711	NE	0.0066	0.3504	28.449	0.35046215202215486	0.7057135105133057
2009-01-28	39.806	-4.57	NE	0.6201	0.7013	28.578	0.9361333772492038	0.7008330076932907
2009-10-14	39.883	-4.863	IN	0.0169	0.466	26.469	0.46630634780152846	0.7602870017290115
2009-10-14	39.881	-4.751	IN	-0.4094	0.4522	26.529	0.6099944262040433	0.757020503282547
2009-10-14	39.715	-4.675	IN	-0.1447	0.1254	26.857	0.19147649986356027	0.7805934995412827
2009-10-14	39.802	-4.689	IN	0.4734	-0.0931	26.706	0.4824677916711125	0.7567435055971146
2009-10-15	39.882	-4.704	IN	0.1758	-0.0445	26.517	0.18134467182688332	0.7567435055971146
2009-10-15	39.864	-4.697	IN	-0.063	0.3807	26.421	0.3858775583005573	0.7567435055971146
2009-10-15	39.843	-4.548	IN	0.3117	0.7833	26.785	0.8430396076104609	0.7567435055971146
2008-12-28	39.877	-4.659	NE	-0.2863	0.2792	28.072	0.39990040009982486	0.6787509918212891
2008-12-28	39.82	-4.645	NE	-0.2441	-0.0414	27.991	0.24758588408873397	0.6787509918212891
2008-12-28	39.782	-4.675	NE	-0.1332	-0.187	28.104	0.22958928546428295	0.6787509918212891
2008-12-28	39.768	-4.718	NE	-0.1942	-0.1988	27.958	0.27791200046057746	0.6805734932422638
2008-12-29	39.707	-4.753	NE	NaN	NaN	27.867	NaN	0.6820150017738342
2009-09-27	39.394	-5.563	SE	-0.3658	0.3291	26.056	0.49205329995844965	0.763397753238678
2009-09-27	39.323	-5.509	SE	NaN	NaN	26.121	NaN	0.7618899941444397
2010-05-22	39.549	-5.183	SE	0.0416	1.2241	27.856	1.2248066663763713	0.80511075258255
2010-05-22	39.634	-5.026	SE	0.2312	0.6806	27.377	0.7187974679977663	0.80511075258255
2010-05-23	39.639	-4.917	SE	0.1785	0.8495	27.318	0.868050977765707	0.8178730010986328
2010-05-23	39.704	-4.694	SE	0.4606	1.024	27.317	1.1228216064896506	0.83246149122715
2010-05-23	39.818	-4.517	SE	0.3618	0.9108	27.078	0.9800285097893836	0.8326525092124939
2010-05-23	39.845	-4.338	SE	0.1938	1.0736	27.606	1.0909516029595447	0.8393840044736862
2010-07-21	39.906	-4.537	SE	-0.1821	0.7805	25.824	0.8014615773697452	0.7285242676734924
2010-07-21	39.897	-4.418	SE	0.245	0.7294	25.549	0.7694474381008751	0.7363502532243729
2011-01-21	39.407	-5.728	NE	-0.1582	0.0941	28.658	0.18407077443201025	0.7826835215091705
2011-01-21	39.391	-5.745	NE	-0.1267	0.0362	28.549	0.1317699889959774	0.7826835215091705
2011-01-21	39.354	-5.731	NE	-0.1382	0.0903	28.981	0.16508582616324152	0.7826835215091705
2011-01-21	39.32	-5.721	NE	-0.0261	0.0453	29.03	0.05228097168186529	0.777886763215065
2011-01-22	39.32	-5.722	NE	0.0389	0.0318	28.882	0.050243905103007275	0.777886763215065
2011-01-22	39.32	-5.722	NE	NaN	NaN	28.83	NaN	0.777886763215065
2012-08-27	39.378	-5.648	SE	-0.4997	0.6686	25.551	0.834701174073692	0.7425540089607239
2012-08-28	39.292	-5.519	SE	-0.2589	0.5663	25.442	0.6226755977232447	0.7317019999027252
2012-08-28	39.269	-5.402	SE	-0.1128	0.6347	25.505	0.6446455847983449	0.7337034940719604
2012-08-28	39.245	-5.246	SE	-0.1257	0.646	25.81	0.65811586365928	0.7337489724159241
2012-08-28	39.209	-5.121	SE	-0.115	0.5049	25.613	0.5178310631856687	0.7299783229827881
2012-08-29	39.19	-5.027	SE	0.0088	0.2721	25.431	0.2722422634346108	0.7219096620877584
2012-08-29	39.209	-4.994	SE	0.0955	0.1758	25.641	0.20006471453007402	0.7249299883842468
2012-08-29	39.223	-4.937	SE	0.0745	0.2777	NaN	0.2875196341121768	0.7246784865856171
2012-08-29	39.223	-4.862	SE	NaN	NaN	NaN	NaN	0.7246784865856171
2011-08-10	39.893	-4.665	SE	0.0175	0.7358	25.867	0.7360080774013285	0.7899240106344223
2011-08-10	39.91	-4.587	SE	0.2122	0.6071	25.727	0.643116824535014	0.7899240106344223
2011-10-19	39.495	-5.395	IN	-0.3458	0.7899	26.176	0.8622758549327472	0.828687995672226
2011-10-19	39.465	-5.207	IN	0.0155	1.0455	26.578	1.0456148908656573	0.828222006559372
2011-10-19	39.501	-4.986	IN	0.469	1.1859	26.192	1.2752724454013737	0.8190640211105347
2011-10-20	39.647	-4.743	IN	0.6732	1.1172	25.934	1.3043519770368732	0.8107390105724335
2011-10-20	39.763	-4.55	IN	0.743	0.9906	26.321	1.2382800006460575	0.804062008857727
2011-10-15	39.517	-5.333	IN	-0.3216	1.2917	25.753	1.3311331451060784	0.8316025137901306
2011-10-15	39.532	-5.042	IN	0.2464	1.2668	25.711	1.290540661893301	0.8217337429523468
2011-10-15	39.613	-4.838	IN	0.4843	1.0354	25.73	1.14306589923766	0.8243767470121384
2011-10-15	39.72	-4.637	IN	0.565	1.0185	25.6	1.164717669652178	0.8275207579135895
2011-10-16	39.833	-4.44	IN	0.5744	0.8566	25.569	1.0313578040621985	0.7997110038995743
2012-07-19	39.947	-4.529	SE	0.1456	0.958	25.721	0.9690012177494928	0.7466287463903427
