# Supplementary material for: Seasonal and spatial variation of surface current in the Pemba Channel, Tanzania
Source: PLoS One. 2019 Jan 7;14(1):e0210303. doi: 10.1371/journal.pone.0210303 (PMC6322782; doi:10.1371/journal.pone.0210303)
Supplement: S3 Table — The variable date, longitude, latitude and season are common in both drifter and sea QuikSCAT. The U, V, SST and velocity are variables found in drifter alone and the x_wind, y_wind and wind speed are variable found only in QuikSCAT. (CSV) [file pone.0210303.s003.csv]

date	lon	lat	season	u	v	sst	velocity	x_wind	y_wind	wind.speed
2000-06-05	39.418	-5.377	SE	-0.3016	1.3976	26.683	1.4297721217033152	-2.5777433713277182	7.338716824849446	7.778272656814772
2000-06-05	39.397	-5.096	SE	0.0519	1.3365	26.687	1.3375073308210315	-2.203615999221802	7.579364013671875	7.89320481957554
2000-06-06	39.704	-4.274	SE	0.6844	1.4389	26.835	1.593372702791158	-1.2729899883270264	7.412779808044434	7.521290314363095
2001-10-12	39.48	-5.602	IN	-0.3434	0.4947	26.37	0.6022056542411405	-3.585345983505249	2.3997260093688966	4.3143239031717115
2001-10-12	39.406	-5.517	IN	-0.3534	0.4649	26.782	0.5839722339289771	-3.6990314551762173	2.545264312199184	4.490122952140383
2001-10-12	39.323	-5.406	IN	-0.4359	0.5754	26.515	0.7218683882814096	-3.3440616925557456	3.005418340365092	4.496141457318894
2001-10-13	39.22	-5.278	IN	-0.2424	0.4802	26.275	0.5379124464074057	-4.96029007434845	-0.2950049638748169	4.96905479446449
2001-10-13	39.22	-5.202	IN	0.0558	0.4002	26.445	0.40407137983282115	-5.155665159225464	-3.7980998754501343	6.403627557716458
2001-08-04	39.588	-5.195	SE	0.0274	-0.0736	24.491	0.0785348330360484	1.6139700412750244	7.448910236358643	7.621755900280583
2001-08-04	39.59	-5.181	SE	-0.0183	-0.0533	24.487	0.0563540593036562	1.6139700412750244	7.448910236358643	7.621755900280583
2001-08-04	39.594	-5.179	SE	7e-4	0.4276	24.667	0.4276005729650043	1.6139700412750244	7.448910236358643	7.621755900280583
2001-08-04	39.594	-4.975	SE	0.269	1.0485	24.578	1.0824570430275744	-0.38029998540878296	6.908659934997559	6.919119176336132
2001-08-05	39.689	-4.738	SE	0.5714	0.9506	24.511	1.1091160083598108	-0.8660809993743896	5.9285101890563965	5.99143800428769
2001-08-05	39.813	-4.575	SE	0.7508	0.4251	24.535	0.8627923562480141	-1.8642142862081528	4.879982590675354	5.223937690114337
2001-08-05	39.986	-4.539	SE	0.7252	0.6793	24.523	0.9936616778360731	-1.7277753949165344	4.995446681976318	5.285801298549464
2002-04-24	39.537	-5.217	IN	-0.1378	0.9553	28.351	0.9651875102797384	-1.6600736776987712	4.049629966417949	4.376682245754032
2002-04-24	39.546	-5.086	IN	0.344	0.7939	28.461	0.8652243697446346	-2.0850600004196167	4.724969983100891	5.1645732201755346
2002-04-24	39.724	-4.716	IN	0.3025	0.8242	28.417	0.8779589341193584	0.4148460030555725	5.526606718699138	5.54215472802967
2002-04-25	39.788	-4.585	IN	0.3801	0.7095	28.32	0.8049013976879404	1.2945486977696419	3.5983749628067017	3.824154639113226
2002-04-25	39.871	-4.439	IN	0.2052	0.8007	28.365	0.8265757859990819	0.0250853955745697	4.268503999710083	4.268577710738333
2003-07-02	39.868	-4.617	SE	-0.1274	0.6959	26.189	0.7074655963366698	-4.629680037498474	5.873769919077556	7.478977892190365
2003-07-03	39.844	-4.55	SE	0.2117	0.2526	26.113	0.3295810219050848	-2.8006250460942588	4.832453330357869	5.585347423294037
2003-07-03	39.947	-4.49	SE	0.5079	0.5924	26.086	0.780320555925576	-3.180130044619242	4.795418341954549	5.754065013105439
2008-08-25	39.4	-5.708	SE	-0.4188	0.728	25.278	0.8398675133614826	-5.221259832382202	3.183905005455017	6.115456264336238
2008-08-25	39.339	-5.628	SE	-0.2428	0.2049	25.414	0.31770402893259003	-4.882772386074066	1.7048150300979614	5.1718333752215315
2008-08-25	39.293	-5.608	SE	0.0616	0.079	25.375	0.1001776422162151	-4.54428493976593	0.22572505474090576	4.54988762653774
2008-08-26	39.35	-5.578	SE	0.2184	0.3474	25.329	0.4103478036982774	-1.7542616824309032	3.9419798851013184	4.314700391103501
2008-08-26	39.368	-5.451	SE	-0.1551	0.7895	25.287	0.8045907406874627	-2.8305274844169617	3.6647549271583557	4.630584684051384
2008-08-26	39.286	-5.252	SE	-0.3685	0.6285	25.731	0.7285633122797222	-2.0270674973726273	3.3188549876213074	3.8889331529049653
2008-08-26	39.216	-5.184	SE	-0.0863	0.1451	25.535	0.1688244650517217	-0.7827600538730621	3.2937949895858765	3.385527837038175
2008-08-27	39.241	-5.183	SE	0.236	0.2542	25.619	0.34686256644382946	-4.013036727905273	4.463783264160156	6.0024848861877995
2008-08-27	39.302	-5.066	SE	0.372	0.6646	25.507	0.7616279669234842	-2.0688919723033905	4.900590181350708	5.319407684941282
2008-08-27	39.385	-4.9	SE	0.4959	0.91	25.531	1.0363478228857337	-0.6750974953174591	4.945005178451538	4.990874957669891
2008-08-27	39.484	-4.688	SE	0.4024	0.9044	25.325	0.9898813666293552	-2.1282401084899902	4.9940900802612305	5.428659290206847
2007-03-17	39.422	-5.695	NE	-0.2105	0.1446	29.177	0.25538091158111254	-6.902850151062012	-0.2747510075569153	6.908315881904241
2007-03-17	39.391	-5.693	NE	-0.3052	0.1056	29.534	0.32295262810511394	-6.902850151062012	-0.2747510075569153	6.908315881904241
2005-05-29	39.365	-5.673	SE	-0.229	0.7478	27.38	0.7820778989333479	-2.020335018634796	6.207980155944824	6.528458562641474
2005-05-30	39.358	-5.533	SE	-0.1471	0.7334	27.366	0.7480066644088139	0.5068300366401672	4.2900550365448	4.319889917882639
2005-05-30	39.308	-5.386	SE	-0.1372	0.8075	27.499	0.8190727012909171	0.7682333389918009	4.232686678568522	4.301839023263181
2005-05-30	39.305	-5.217	SE	0.2922	0.9269	27.73	0.9718664774545935	0.7682333389918009	4.232686678568522	4.301839023263181
2005-05-31	39.685	-4.59	SE	0.6599	1.1282	27.622	1.307020753469508	-2.0958067178726196	5.208726723988851	5.614556071843581
2005-05-31	39.772	-4.358	SE	0.5731	1.3123	27.689	1.4319828560426273	-1.6508800268173218	5.733491897583008	5.966433960297755
2007-04-16	39.416	-5.48	IN	-0.6138	1.4461	29.446	1.5709728355385397	6.4791568120320635	4.146933317184448	7.692628220060807
2007-04-16	39.336	-5.169	IN	0.0228	1.5168	29.32	1.5169713510808305	8.30497678120931	2.2190733750661216	8.5963321236649
2007-04-16	39.434	-4.868	IN	0.5541	1.4694	29.329	1.5704022319138495	9.816295146942139	2.7709048986434937	10.199880605634867
2007-04-16	39.557	-4.57	IN	0.5182	1.3603	29.133	1.4556604446092503	0.641726016998291	7.208730220794678	7.23723729589482
2007-04-17	39.634	-4.316	IN	0.3974	1.1473	28.998	1.2141762845649722	-13.998700141906738	-3.6139400005340576	14.457668138067074
2006-10-10	39.318	-5.522	IN	-0.3318	0.559	26.044	0.6500555668556343	-3.121990203857422	2.075838714838028	3.749123791368071
2006-10-10	39.262	-5.407	IN	-0.1802	0.4757	26.304	0.5086870649033647	-1.6276958202943206	3.2283987551927567	3.6155154827401503
2006-10-10	39.228	-5.323	IN	-0.0601	0.3989	26.376	0.4034020575059081	-1.6276958202943206	3.2283987551927567	3.6155154827401503
2006-10-11	39.219	-5.233	IN	0.0424	0.4868	26.441	0.48864301898216045	-2.6833740949630736	4.028334665298462	4.840245521578855
2006-10-11	39.228	-5.118	IN	0.2549	0.5422	26.639	0.5991284086070364	-1.837219774723053	4.41067498922348	4.778015316132314
2006-10-11	39.303	-5.006	IN	0.4222	0.7143	26.964	0.8297453404509121	-1.5726541876792908	4.50797963142395	4.7744236878767286
2006-10-12	39.598	-4.365	IN	0.2381	0.4752	26.752	0.5315135463936926	-2.908673048019409	5.9734251499176025	6.643958678524623
2007-06-27	39.488	-5.596	SE	-0.3462	0.8654	26.123	0.9320791811858046	-4.3707733154296875	3.487266699473063	5.591483560570126
2007-06-27	39.446	-5.433	SE	-0.018	1.0067	26.183	1.0068609089640932	-2.0143140256404877	2.512290060520172	3.220102846506682
2007-06-27	39.481	-5.203	SE	0.2394	1.1743	26.478	1.1984543587471321	-1.2096124440431595	1.1515095233917236	1.6700707910881802
2007-06-27	39.539	-4.975	SE	0.638	1.2279	26.39	1.3837566296137482	-2.513960935175419	2.411769986152649	3.4837672209398285
2007-06-28	39.73	-4.723	SE	0.8935	0.7375	26.3	1.158554487281457	-2.9567366441090903	2.901153246561686	4.142340128798322
2007-06-28	39.887	-4.686	SE	0.2941	-0.1054	26.261	0.3124163408018216	-3.0697799921035767	3.4461775422096252	4.615158594495904
2007-06-28	39.844	-4.764	SE	-0.1631	-0.1914	26.288	0.25146683677972326	-3.065929985046387	3.574194002151489	4.709011513919053
2007-06-28	39.823	-4.761	SE	-0.0737	0.0067	26.138	0.07400391881515465	-3.1398149728775024	3.0026599168777466	4.344468280506836
2007-06-29	39.815	-4.761	SE	-0.0359	-0.0023	26.037	0.035973601432161335	-0.21707499027252197	4.899425029754639	4.904231557908747
2007-06-29	39.809	-4.762	SE	0.1224	0.0088	26.056	0.12271593213597001	-0.21707499027252197	4.899425029754639	4.904231557908747
2007-06-29	39.863	-4.758	SE	0.3876	0.3582	26.227	0.5277698361975607	-0.21707499027252197	4.899425029754639	4.904231557908747
2007-06-29	39.96	-4.622	SE	0.1274	0.7016	26.224	0.7130731519276265	0.2858150005340576	5.397279977798462	5.404842400410437
2007-06-30	39.913	-4.484	SE	0.0485	0.6677	26.067	0.6694591399032505	1.0484246735771496	6.358505010604858	6.444360345763762
2008-12-28	39.877	-4.659	NE	-0.2863	0.2792	28.072	0.39990040009982486	-5.259649957929339	-4.196824278150286	6.728837321678818
2008-12-28	39.82	-4.645	NE	-0.2441	-0.0414	27.991	0.24758588408873397	-5.140375018119812	-4.1874425411224365	6.630092786840331
2008-12-28	39.782	-4.675	NE	-0.1332	-0.187	28.104	0.22958928546428295	-5.055184841156006	-3.8298600912094116	6.342138605903535
2008-12-28	39.768	-4.718	NE	-0.1942	-0.1988	27.958	0.27791200046057746	-5.055184841156006	-3.8298600912094116	6.342138605903535
