# Supplementary material for: Seasonal and spatial variation of surface current in the Pemba Channel, Tanzania
Source: PLoS One. 2019 Jan 7;14(1):e0210303. doi: 10.1371/journal.pone.0210303 (PMC6322782; doi:10.1371/journal.pone.0210303)
Supplement: S4 Table — The dataset has eleven variables (id, longitude, latitude, drogue, u, v, SST, year, month, day and hour). (TXT) [file pone.0210303.s004.txt]

9421860	39.3930	-5.4340	1	-0.5331	0.9741	29.4030	1996	3	19	18
9421860	39.3070	-5.2170	0	NaN	NaN	29.2530	1996	3	20	0
9421930	39.4480	-5.6080	1	-0.2170	0.5231	27.7580	1996	11	29	6
9421930	39.4260	-5.5000	1	-0.0616	0.5687	NaN	1996	11	29	12
9421930	39.4240	-5.3860	1	0.0193	0.5889	NaN	1996	11	29	18
9421930	39.4340	-5.2700	1	0.0759	0.5995	27.5530	1996	11	30	0
9421930	39.4530	-5.1520	1	0.1223	0.6051	NaN	1996	11	30	6
9421930	39.4810	-5.0330	1	0.1645	0.6069	NaN	1996	11	30	12
9421930	39.5170	-4.9150	1	0.2073	0.6050	NaN	1996	11	30	18
9421930	39.5620	-4.7970	1	0.2593	0.5991	NaN	1996	12	1	0
9421930	39.6180	-4.6810	1	0.3834	0.5817	27.8610	1996	12	1	6
9421930	39.7110	-4.5700	1	0.3951	0.5737	27.9920	1996	12	1	12
9421930	39.7720	-4.4570	1	0.3667	0.5801	27.6720	1996	12	1	18
9421930	39.8540	-4.3430	1	0.3912	0.5281	27.4230	1996	12	2	0
8603091	39.4540	-5.6300	1	-0.4254	1.3519	25.9460	1986	6	29	6
8603091	39.3900	-5.3620	1	-0.0966	1.4763	25.9310	1986	6	29	12
8603091	39.4170	-5.0530	1	0.4649	1.5428	25.8270	1986	6	29	18
8603091	39.5710	-4.7590	1	0.8518	1.5026	25.7750	1986	6	30	0
8603091	39.7480	-4.4660	1	0.8540	1.4624	25.8530	1986	6	30	6
9729822	39.3460	-5.5850	1	-0.3751	0.5620	27.3880	1998	6	2	12
9729822	39.2630	-5.5220	1	-0.3247	0.3949	27.3090	1998	6	2	18
9729822	39.2190	-5.4300	1	-0.1425	0.5017	27.2780	1998	6	3	0
9729822	39.2080	-5.3260	1	-0.1242	0.4740	27.3980	1998	6	3	6
9729822	39.1710	-5.2450	1	-0.1099	0.2418	27.5680	1998	6	3	12
9729822	39.1650	-5.2320	1	-0.0599	0.0198	27.5360	1998	6	3	18
9729822	39.1480	-5.2380	1	-0.0280	0.0631	27.4470	1998	6	4	0
9729822	39.1540	-5.2070	1	0.1339	0.2415	27.4970	1998	6	4	6
9729822	39.2000	-5.1430	1	0.2781	0.4717	27.5520	1998	6	4	12
9729822	39.2620	-5.0230	1	0.3643	0.7439	27.4950	1998	6	4	18
9729822	39.3420	-4.8530	1	0.5115	0.9054	27.4460	1998	6	5	0
9729822	39.4620	-4.6690	1	0.4953	0.9645	27.4820	1998	6	5	6
9729822	39.5340	-4.4760	1	0.3517	0.8933	27.5040	1998	6	5	12
9729822	39.5980	-4.3200	1	0.1411	0.3896	NaN	1998	6	5	18
9729822	39.5890	-4.3240	0	NaN	NaN	NaN	1998	6	6	0
26218	39.4180	-5.3770	0	-0.3016	1.3976	26.6830	2000	6	5	12
26218	39.3970	-5.0960	0	0.0519	1.3365	26.6870	2000	6	5	18
26218	39.4340	-4.8270	0	0.3595	1.2593	26.5880	2000	6	6	0
26218	39.5380	-4.5770	0	0.6790	1.3312	26.6580	2000	6	6	6
26218	39.7040	-4.2740	0	0.6844	1.4389	26.8350	2000	6	6	12
2931	39.4800	-5.6020	0	-0.3434	0.4947	26.3700	2001	10	12	6
2931	39.4060	-5.5170	0	-0.3534	0.4649	26.7820	2001	10	12	12
2931	39.3230	-5.4060	0	-0.4359	0.5754	26.5150	2001	10	12	18
2931	39.2200	-5.2780	0	-0.2424	0.4802	26.2750	2001	10	13	0
2931	39.2200	-5.2020	0	0.0558	0.4002	26.4450	2001	10	13	6
2931	39.2340	-5.1070	0	NaN	NaN	27.0980	2001	10	13	12
23321	39.5460	-5.3990	0	-0.3098	0.5962	24.8430	2001	8	3	0
23321	39.5630	-5.2710	0	-0.0291	0.4247	24.4340	2001	8	3	6
23321	39.5450	-5.2020	0	0.0244	0.1330	24.3930	2001	8	3	12
23321	39.5780	-5.1850	0	0.1233	-0.0518	24.4010	2001	8	3	18
23321	39.5880	-5.1950	0	0.0274	-0.0736	24.4910	2001	8	4	0
23321	39.5900	-5.1810	0	-0.0183	-0.0533	24.4870	2001	8	4	6
23321	39.5940	-5.1790	0	0.0007	0.4276	24.6670	2001	8	4	12
23321	39.5940	-4.9750	0	0.2690	1.0485	24.5780	2001	8	4	18
23321	39.6890	-4.7380	0	0.5714	0.9506	24.5110	2001	8	5	0
23321	39.8130	-4.5750	0	0.7508	0.4251	24.5350	2001	8	5	6
23321	39.9860	-4.5390	0	0.7252	0.6793	24.5230	2001	8	5	12
13562	39.5990	-5.4590	1	-0.4181	1.2048	28.5710	2002	4	23	18
13562	39.5370	-5.2170	1	-0.1378	0.9553	28.3510	2002	4	24	0
13562	39.5460	-5.0860	1	0.3440	0.7939	28.4610	2002	4	24	6
13562	39.6710	-4.9070	1	0.4568	0.9470	28.5650	2002	4	24	12
13562	39.7240	-4.7160	1	0.3025	0.8242	28.4170	2002	4	24	18
13562	39.7880	-4.5850	1	0.3801	0.7095	28.3200	2002	4	25	0
13562	39.8710	-4.4390	1	0.2052	0.8007	28.3650	2002	4	25	6
34379	39.8680	-4.6170	0	-0.1274	0.6959	26.1890	2003	7	2	18
34379	39.8440	-4.5500	0	0.2117	0.2526	26.1130	2003	7	3	0
34379	39.9470	-4.4900	0	0.5079	0.5924	26.0860	2003	7	3	6
2340549	39.5530	-5.5450	0	-0.2689	0.3661	NaN	2005	2	4	6
2340549	39.4980	-5.4850	0	-0.2451	0.4837	NaN	2005	2	4	12
2340549	39.4380	-5.3740	0	-0.0999	0.5578	NaN	2005	2	4	18
2340549	39.4340	-5.2760	0	0.1347	0.5528	NaN	2005	2	5	0
2340549	39.4760	-5.1770	0	0.2913	0.3098	NaN	2005	2	5	6
2340549	39.5410	-5.1750	0	0.0688	0.3458	NaN	2005	2	5	12
2340549	39.4820	-5.0620	0	0.1547	0.5330	NaN	2005	2	5	18
2340549	39.5760	-4.9810	0	NaN	NaN	NaN	2005	2	6	0
46036	39.4000	-5.7080	0	-0.4188	0.7280	25.2780	2008	8	25	6
46036	39.3390	-5.6280	0	-0.2428	0.2049	25.4140	2008	8	25	12
46036	39.2930	-5.6080	0	0.0616	0.0790	25.3750	2008	8	25	18
46036	39.3500	-5.5780	0	0.2184	0.3474	25.3290	2008	8	26	0
46036	39.3680	-5.4510	0	-0.1551	0.7895	25.2870	2008	8	26	6
46036	39.2860	-5.2520	0	-0.3685	0.6285	25.7310	2008	8	26	12
46036	39.2160	-5.1840	0	-0.0863	0.1451	25.5350	2008	8	26	18
46036	39.2410	-5.1830	0	0.2360	0.2542	25.6190	2008	8	27	0
46036	39.3020	-5.0660	0	0.3720	0.6646	25.5070	2008	8	27	6
46036	39.3850	-4.9000	0	0.4959	0.9100	25.5310	2008	8	27	12
46036	39.4840	-4.6880	0	0.4024	0.9044	25.3250	2008	8	27	18
46036	39.5340	-4.5270	0	NaN	NaN	25.3180	2008	8	28	0
43594	39.4220	-5.6950	0	-0.2105	0.1446	29.1770	2007	3	17	6
43594	39.3910	-5.6930	0	-0.3052	0.1056	29.5340	2007	3	17	12
43594	39.2980	-5.6680	0	-0.3837	-0.0158	29.4040	2007	3	17	18
45976	39.3650	-5.6730	1	-0.2290	0.7478	27.3800	2005	5	29	18
45976	39.3580	-5.5330	1	-0.1471	0.7334	27.3660	2005	5	30	0
45976	39.3080	-5.3860	1	-0.1372	0.8075	27.4990	2005	5	30	6
45976	39.3050	-5.2170	1	0.2922	0.9269	27.7300	2005	5	30	12
45976	39.4210	-5.0240	1	0.5403	1.0715	27.7050	2005	5	30	18
45976	39.5150	-4.7990	1	0.6774	1.1121	27.6290	2005	5	31	0
45976	39.6850	-4.5900	1	0.6599	1.1282	27.6220	2005	5	31	6
45976	39.7720	-4.3580	1	0.5731	1.3123	27.6890	2005	5	31	12
57899	39.3930	-5.7060	0	0.0734	-0.0193	NaN	2006	8	20	18
57899	39.4240	-5.7190	0	0.2441	0.0314	NaN	2006	8	21	0
57899	39.5000	-5.5650	0	-0.0253	0.6421	NaN	2006	8	21	12
57899	39.4550	-5.3940	0	-0.2717	0.9759	NaN	2006	8	21	18
57899	39.3750	-5.1680	0	-0.2183	0.9961	NaN	2006	8	22	0
57899	39.3590	-4.9860	0	0.1845	0.8540	NaN	2006	8	22	6
57899	39.4500	-4.8180	0	0.5390	0.8732	NaN	2006	8	22	12
57899	39.5650	-4.6190	0	0.5144	0.9258	NaN	2006	8	22	18
57899	39.6400	-4.4380	0	0.3407	0.8320	NaN	2006	8	23	0
57899	39.6930	-4.2730	0	0.3209	0.8016	NaN	2006	8	23	6
52948	39.4160	-5.4800	0	-0.6138	1.4461	29.4460	2007	4	16	0
52948	39.3360	-5.1690	0	0.0228	1.5168	29.3200	2007	4	16	6
52948	39.4340	-4.8680	0	0.5541	1.4694	29.3290	2007	4	16	12
52948	39.5570	-4.5700	0	0.5182	1.3603	29.1330	2007	4	16	18
52948	39.6340	-4.3160	0	0.3974	1.1473	28.9980	2007	4	17	0
62568	39.4030	-5.6390	0	-0.3964	0.6903	26.1070	2006	10	10	0
62568	39.3180	-5.5220	0	-0.3318	0.5590	26.0440	2006	10	10	6
62568	39.2620	-5.4070	0	-0.1802	0.4757	26.3040	2006	10	10	12
62568	39.2280	-5.3230	0	-0.0601	0.3989	26.3760	2006	10	10	18
62568	39.2190	-5.2330	0	0.0424	0.4868	26.4410	2006	10	11	0
62568	39.2280	-5.1180	0	0.2549	0.5422	26.6390	2006	10	11	6
62568	39.3030	-5.0060	0	0.4222	0.7143	26.9640	2006	10	11	12
62568	39.3750	-4.8220	0	0.4231	0.7915	26.7710	2006	10	11	18
62568	39.4540	-4.6830	0	0.3458	0.6219	26.5130	2006	10	12	0
62568	39.5010	-4.5630	0	0.3002	0.5356	26.8420	2006	10	12	6
62568	39.5610	-4.4560	0	0.2792	0.4458	27.0620	2006	10	12	12
62568	39.5980	-4.3650	0	0.2381	0.4752	26.7520	2006	10	12	18
62568	39.6450	-4.2510	0	0.1475	0.3163	26.4870	2006	10	13	0
62568	39.6480	-4.2210	0	0.0618	0.1838	26.5040	2006	10	13	6
62568	39.6630	-4.1560	0	0.1026	0.1696	26.6950	2006	10	13	12
62568	39.6790	-4.1280	0	NaN	NaN	26.5270	2006	10	13	18
63908	39.4880	-5.5960	1	-0.3462	0.8654	26.1230	2007	6	27	0
63908	39.4460	-5.4330	1	-0.0180	1.0067	26.1830	2007	6	27	6
63908	39.4810	-5.2030	1	0.2394	1.1743	26.4780	2007	6	27	12
63908	39.5390	-4.9750	1	0.6380	1.2279	26.3900	2007	6	27	18
63908	39.7300	-4.7230	1	0.8935	0.7375	26.3000	2007	6	28	0
63908	39.8870	-4.6860	1	0.2941	-0.1054	26.2610	2007	6	28	6
63908	39.8440	-4.7640	1	-0.1631	-0.1914	26.2880	2007	6	28	12
63908	39.8230	-4.7610	1	-0.0737	0.0067	26.1380	2007	6	28	18
63908	39.8150	-4.7610	1	-0.0359	-0.0023	26.0370	2007	6	29	0
63908	39.8090	-4.7620	1	0.1224	0.0088	26.0560	2007	6	29	6
63908	39.8630	-4.7580	1	0.3876	0.3582	26.2270	2007	6	29	12
63908	39.9600	-4.6220	1	0.1274	0.7016	26.2240	2007	6	29	18
63908	39.9130	-4.4840	1	0.0485	0.6677	26.0670	2007	6	30	0
70872	39.8650	-4.7970	0	-0.0399	0.8090	28.4430	2009	1	27	0
70872	39.8790	-4.7410	0	-0.0890	0.2460	28.4490	2009	1	27	6
70872	39.8360	-4.7080	0	-0.1659	0.0735	28.6470	2009	1	27	12
70872	39.8060	-4.7040	0	-0.1773	-0.0170	28.5410	2009	1	27	18
70872	39.7530	-4.7110	0	0.0066	0.3504	28.4490	2009	1	28	0
70872	39.8060	-4.5700	0	0.6201	0.7013	28.5780	2009	1	28	6
34166	39.8830	-4.8630	0	0.0169	0.4660	26.4690	2009	10	14	0
34166	39.8810	-4.7510	0	-0.4094	0.4522	26.5290	2009	10	14	6
34166	39.7150	-4.6750	0	-0.1447	0.1254	26.8570	2009	10	14	12
34166	39.8020	-4.6890	0	0.4734	-0.0931	26.7060	2009	10	14	18
34166	39.8820	-4.7040	0	0.1758	-0.0445	26.5170	2009	10	15	0
34166	39.8640	-4.6970	0	-0.0630	0.3807	26.4210	2009	10	15	6
34166	39.8430	-4.5480	0	0.3117	0.7833	26.7850	2009	10	15	12
79023	39.8770	-4.6590	1	-0.2863	0.2792	28.0720	2008	12	28	0
79023	39.8200	-4.6450	1	-0.2441	-0.0414	27.9910	2008	12	28	6
79023	39.7820	-4.6750	1	-0.1332	-0.1870	28.1040	2008	12	28	12
79023	39.7680	-4.7180	1	-0.1942	-0.1988	27.9580	2008	12	28	18
79023	39.7070	-4.7530	0	NaN	NaN	27.8670	2008	12	29	0
75253	39.3940	-5.5630	0	-0.3658	0.3291	26.0560	2009	9	27	6
75253	39.3230	-5.5090	0	NaN	NaN	26.1210	2009	9	27	12
90506	39.5490	-5.1830	1	0.0416	1.2241	27.8560	2010	5	22	12
90506	39.6340	-5.0260	1	0.2312	0.6806	27.3770	2010	5	22	18
90506	39.6390	-4.9170	1	0.1785	0.8495	27.3180	2010	5	23	0
90506	39.7040	-4.6940	1	0.4606	1.0240	27.3170	2010	5	23	6
90506	39.8180	-4.5170	1	0.3618	0.9108	27.0780	2010	5	23	12
90506	39.8450	-4.3380	1	0.1938	1.0736	27.6060	2010	5	23	18
89854	39.9060	-4.5370	0	-0.1821	0.7805	25.8240	2010	7	21	0
89854	39.8970	-4.4180	0	0.2450	0.7294	25.5490	2010	7	21	6
70973	39.4070	-5.7280	0	-0.1582	0.0941	28.6580	2011	1	21	0
70973	39.3910	-5.7450	0	-0.1267	0.0362	28.5490	2011	1	21	6
70973	39.3540	-5.7310	0	-0.1382	0.0903	28.9810	2011	1	21	12
70973	39.3200	-5.7210	0	-0.0261	0.0453	29.0300	2011	1	21	18
70973	39.3200	-5.7220	0	0.0389	0.0318	28.8820	2011	1	22	0
70973	39.3200	-5.7220	0	NaN	NaN	28.8300	2011	1	22	6
81843	39.3780	-5.6480	0	-0.4997	0.6686	25.5510	2012	8	27	18
81843	39.2920	-5.5190	0	-0.2589	0.5663	25.4420	2012	8	28	0
81843	39.2690	-5.4020	0	-0.1128	0.6347	25.5050	2012	8	28	6
81843	39.2450	-5.2460	0	-0.1257	0.6460	25.8100	2012	8	28	12
81843	39.2090	-5.1210	0	-0.1150	0.5049	25.6130	2012	8	28	18
81843	39.1900	-5.0270	0	0.0088	0.2721	25.4310	2012	8	29	0
81843	39.2090	-4.9940	0	0.0955	0.1758	25.6410	2012	8	29	6
81843	39.2230	-4.9370	0	0.0745	0.2777	NaN	2012	8	29	12
81843	39.2230	-4.8620	0	NaN	NaN	NaN	2012	8	29	18
36544	39.8930	-4.6650	1	0.0175	0.7358	25.8670	2011	8	10	12
36544	39.9100	-4.5870	1	0.2122	0.6071	25.7270	2011	8	10	18
88660	39.4950	-5.3950	1	-0.3458	0.7899	26.1760	2011	10	19	6
88660	39.4650	-5.2070	1	0.0155	1.0455	26.5780	2011	10	19	12
88660	39.5010	-4.9860	1	0.4690	1.1859	26.1920	2011	10	19	18
88660	39.6470	-4.7430	1	0.6732	1.1172	25.9340	2011	10	20	0
88660	39.7630	-4.5500	1	0.7430	0.9906	26.3210	2011	10	20	6
70940	39.5170	-5.3330	1	-0.3216	1.2917	25.7530	2011	10	15	0
70940	39.5320	-5.0420	1	0.2464	1.2668	25.7110	2011	10	15	6
70940	39.6130	-4.8380	1	0.4843	1.0354	25.7300	2011	10	15	12
70940	39.7200	-4.6370	1	0.5650	1.0185	25.6000	2011	10	15	18
70940	39.8330	-4.4400	1	0.5744	0.8566	25.5690	2011	10	16	0
10409000	39.9470	-4.5290	0	0.1456	0.9580	25.7210	2012	7	19	0
114803	39.4050	-5.4970	1	-0.3139	1.0261	27.2650	2013	6	1	6
114803	39.3550	-5.2980	1	-0.2369	1.0848	27.5210	2013	6	1	12
114803	39.3130	-5.0730	1	0.1285	1.0466	27.3200	2013	6	1	18
114803	39.4050	-4.8890	1	0.6350	0.9706	27.4950	2013	6	2	0
114803	39.5600	-4.6940	1	0.9436	1.1603	27.5960	2013	6	2	6
114803	39.7720	-4.4350	1	0.9437	1.4190	27.7150	2013	6	2	12
109378	39.3730	-5.5650	1	-0.5936	0.9603	25.8890	2013	7	4	6
109378	39.2660	-5.3740	1	-0.3021	0.9282	26.3190	2013	7	4	12
109378	39.2560	-5.2020	1	0.1418	0.9814	26.0620	2013	7	4	18
109378	39.3220	-4.9910	1	0.5931	1.1328	25.8400	2013	7	5	0
109378	39.4870	-4.7590	1	0.8459	1.2223	25.8160	2013	7	5	6
109378	39.6510	-4.5130	1	0.8336	1.1928	25.7980	2013	7	5	12
109378	39.8110	-4.2930	1	0.6560	1.2084	25.6810	2013	7	5	18
109404	39.4540	-5.2860	1	-0.1322	1.4943	25.7160	2013	6	30	12
109404	39.4920	-4.9780	1	0.2857	1.5045	25.6040	2013	6	30	18
109404	39.5650	-4.6990	1	0.5718	1.3796	25.5480	2013	7	1	0
109404	39.7140	-4.4390	1	0.8554	1.2659	25.8020	2013	7	1	6
126946	39.4010	-5.6540	0	-0.4901	1.2095	25.9030	2014	8	30	18
126946	39.3420	-5.4260	0	-0.3833	1.0212	26.0360	2014	8	31	0
126946	39.2450	-5.2360	0	-0.3190	0.6112	26.3020	2014	8	31	6
126946	39.2190	-5.1640	0	0.0652	0.4254	26.5560	2014	8	31	12
126946	39.2650	-5.0440	0	0.3729	0.6909	26.0730	2014	8	31	18
126946	39.3550	-4.8700	0	0.4420	0.8168	NaN	2014	9	1	0
126946	39.4410	-4.6990	0	NaN	NaN	NaN	2014	9	1	6
116212	39.8840	-4.7090	0	-0.2218	0.3242	27.1240	2014	10	25	6
116212	39.8150	-4.7150	0	-0.1313	-0.1498	27.1710	2014	10	25	12
116212	39.8260	-4.7480	0	0.0336	-0.1420	26.8660	2014	10	25	18
116212	39.8170	-4.7560	0	0.1007	-0.0831	26.8530	2014	10	26	0
116212	39.8620	-4.7670	0	0.1108	0.1189	27.0240	2014	10	26	6
116212	39.8610	-4.6990	0	-0.0757	0.3469	27.2680	2014	10	26	12
116212	39.8250	-4.6110	0	-0.2357	0.2208	27.0320	2014	10	26	18
116212	39.7580	-4.5940	0	0.0786	0.0696	26.8460	2014	10	27	0
116212	39.8520	-4.5660	0	0.3264	-0.0060	26.9200	2014	10	27	6
116212	39.8860	-4.5760	0	-0.0495	0.0309	27.0970	2014	10	27	12
116212	39.8280	-4.5250	0	0.2236	0.6108	26.8000	2014	10	27	18
109493	39.3490	-5.6530	1	-0.3144	0.4284	25.8070	2014	9	22	0
109493	39.2940	-5.5780	1	-0.2017	0.2490	25.8910	2014	9	22	6
109493	39.2710	-5.5550	1	-0.0618	0.2829	26.1630	2014	9	22	12
109493	39.2700	-5.4670	1	0.0068	0.5239	26.1390	2014	9	22	18
109493	39.2730	-5.3510	1	0.0079	0.4343	25.9740	2014	9	23	0
109493	39.2730	-5.2980	1	0.0578	0.2355	26.1480	2014	9	23	6
109493	39.2960	-5.2590	1	0.2549	0.4406	26.5220	2014	9	23	12
109493	39.3720	-5.1250	1	0.4055	0.9074	26.4030	2014	9	23	18
109493	39.4540	-4.9040	1	0.5044	1.1763	26.1560	2014	9	24	0
109493	39.5690	-4.6660	1	0.6501	1.2430	26.1850	2014	9	24	6
109493	39.7070	-4.4180	1	0.6987	1.2832	26.2610	2014	9	24	12
129290	39.4170	-5.3520	0	-0.6234	1.1745	25.6030	2017	9	8	6
129290	39.3080	-5.0900	0	-0.1568	1.2426	25.9790	2017	9	8	12
129290	39.3450	-4.8500	0	0.2390	0.7584	25.7860	2017	9	8	18
129290	39.3910	-4.7730	0	0.3407	0.4749	25.6710	2017	9	9	0
129290	39.4660	-4.6410	0	0.3919	0.6061	25.7540	2017	9	9	6
129290	39.5310	-4.5100	0	0.2918	0.5227	25.7910	2017	9	9	12
129290	39.5670	-4.4080	0	0.1649	0.2879	25.8460	2017	9	9	18
129290	39.5830	-4.3670	0	0.1102	0.0833	25.8300	2017	9	10	0
129290	39.5970	-4.3430	0	NaN	NaN	25.7060	2017	9	10	6
109583	39.4700	-5.2340	1	-0.3806	1.3631	25.0020	2014	9	8	12
109583	39.5000	-4.9870	1	0.4858	1.2152	24.8710	2014	9	8	18
109583	39.6590	-4.7590	1	0.7235	0.7737	24.9200	2014	9	9	0
109583	39.7810	-4.6850	1	0.5834	0.3890	24.9500	2014	9	9	6
109583	39.8860	-4.6070	1	0.5516	0.5838	25.2480	2014	9	9	12
109586	39.9070	-4.7260	1	0.1309	0.8323	25.1310	2014	9	9	6
109586	39.9520	-4.5580	1	0.2511	0.8824	25.1020	2014	9	9	12
127176	39.5090	-5.4800	1	-0.5069	0.9078	28.0800	2015	5	25	12
127176	39.4160	-5.3000	1	-0.2830	1.0213	27.9930	2015	5	25	18
127176	39.3990	-5.0810	1	0.2738	1.0425	27.8360	2015	5	26	0
127176	39.5230	-4.8920	1	0.7109	1.0912	27.7780	2015	5	26	6
127176	39.6760	-4.6550	1	0.8636	1.1509	27.9380	2015	5	26	12
127176	39.8590	-4.4430	1	0.6684	1.0640	27.8640	2015	5	26	18
139777	39.9350	-4.5940	1	-0.1044	1.4045	29.2530	2016	5	7	0
63040080	39.4600	-5.6320	0	-0.4701	0.8383	26.6700	2017	7	4	6
63040080	39.3660	-5.4420	0	-0.4320	0.9310	26.8090	2017	7	4	12
63040080	39.2810	-5.2360	0	-0.2878	0.8580	26.7000	2017	7	4	18
63040080	39.2420	-5.0770	0	0.0937	0.6903	26.6040	2017	7	5	0
63040080	39.3060	-4.9370	0	0.4462	0.7408	26.6280	2017	7	5	6
63040080	39.4040	-4.7590	0	0.5445	0.9009	26.7260	2017	7	5	12
63040080	39.5050	-4.5570	0	0.4372	0.7542	26.6030	2017	7	5	18
63040080	39.5650	-4.4340	0	0.2870	0.5657	26.4930	2017	7	6	0
63040080	39.6110	-4.3050	0	0.1407	0.3372	26.5260	2017	7	6	6
63040080	39.6160	-4.2700	0	-0.0118	-0.0770	26.5480	2017	7	6	12
63040080	39.6050	-4.3020	0	0.0027	-0.1526	26.4830	2017	7	6	18
63040080	39.6170	-4.2970	0	0.1087	0.0716	26.4270	2017	7	7	0
63040080	39.6480	-4.2400	0	0.1213	0.2788	26.4640	2017	7	7	6
63040080	39.6660	-4.1540	0	0.0535	0.1960	26.5630	2017	7	7	12
63040080	39.6720	-4.1300	0	-0.0280	-0.0803	26.5030	2017	7	7	18
63040080	39.6570	-4.1520	0	NaN	NaN	26.3690	2017	7	8	0
63042070	39.3920	-5.6530	1	-0.2671	0.6295	26.0010	2016	10	5	12
63042070	39.3390	-5.5460	1	-0.3447	0.5741	25.8180	2016	10	5	18
63042070	39.2580	-5.4290	1	-0.3497	0.4402	25.7080	2016	10	6	0
63042070	39.2030	-5.3740	1	-0.2026	0.1815	26.0230	2016	10	6	6
63042070	39.1790	-5.3580	1	-0.0203	0.1528	26.8990	2016	10	6	12
63042070	39.1950	-5.3140	1	0.0083	0.3475	26.7210	2016	10	6	18
63042070	39.1820	-5.2220	1	0.0095	0.3807	26.3020	2016	10	7	0
63042070	39.1990	-5.1650	1	0.1030	0.2688	26.6140	2016	10	7	6
63042070	39.2220	-5.1170	1	0.1671	0.3327	27.0150	2016	10	7	12
63042070	39.2640	-5.0350	1	0.2433	0.4880	26.1350	2016	10	7	18
63042070	39.3170	-4.9270	1	0.2727	0.5928	25.8540	2016	10	8	0
63042070	39.3700	-4.8040	1	0.3669	0.5651	26.2870	2016	10	8	6
63042070	39.4600	-4.7060	1	0.3972	0.5806	27.0750	2016	10	8	12
63042070	39.5250	-4.5770	1	0.3502	0.6777	26.7240	2016	10	8	18
63042070	39.5960	-4.4410	1	0.2995	0.6819	26.4580	2016	10	9	0
63042070	39.6410	-4.3100	1	0.1793	0.6695	26.6010	2016	10	9	6
63042070	39.6660	-4.1800	1	0.1306	0.4710	26.8790	2016	10	9	12
63042070	39.6920	-4.1260	1	0.2279	0.4319	26.4980	2016	10	9	18
147140	39.4480	-5.6180	0	-0.4498	0.4850	29.3920	2017	3	27	0
147140	39.3690	-5.4890	0	-0.3584	0.7535	29.8800	2017	3	27	6
147140	39.2950	-5.3110	0	-0.2576	0.7913	30.5660	2017	3	27	12
147140	39.2520	-5.1690	0	0.0307	0.6913	29.7420	2017	3	27	18
147140	39.2920	-5.0280	0	0.3932	0.7072	29.5300	2017	3	28	0
147140	39.3910	-4.8780	0	0.5981	0.7201	29.4560	2017	3	28	6
147140	39.5120	-4.7300	0	0.7317	0.8529	29.8050	2017	3	28	12
147140	39.6660	-4.5260	0	0.7644	1.0770	29.6600	2017	3	28	18
147140	39.7990	-4.2940	0	0.7640	1.0949	29.5410	2017	3	29	0
64726990	39.4770	-5.5220	1	-0.5806	1.4227	26.7460	2017	7	3	0
64726990	39.3530	-5.2390	1	-0.3863	1.3710	26.7320	2017	7	3	6
64726990	39.3270	-4.9860	1	0.2073	1.2087	26.7630	2017	7	3	12
64726990	39.4340	-4.7670	1	0.6554	1.2018	26.7220	2017	7	3	18
64726990	39.5820	-4.5160	1	0.7569	1.3025	26.6800	2017	7	4	0
64726990	39.7280	-4.2580	1	0.6898	1.3615	26.6980	2017	7	4	6
60210780	39.3790	-5.7050	0	-0.4378	0.7200	28.4930	2014	5	1	6
60210780	39.2610	-5.5450	0	-0.2703	0.4618	28.6180	2014	5	1	12
60210780	39.2620	-5.4980	0	-0.0766	0.5072	28.3280	2014	5	1	18
60210780	39.2250	-5.3170	0	-0.1427	0.5818	28.2260	2014	5	2	0
60210780	39.2090	-5.2360	0	-0.0059	0.3292	28.2270	2014	5	2	6
60210780	39.2260	-5.1550	0	0.1515	0.4439	28.1190	2014	5	2	12
60210780	39.2620	-5.0370	0	0.2070	0.5124	28.1100	2014	5	2	18
60210780	39.3050	-4.9310	0	0.2463	0.5278	28.0140	2014	5	3	0
60210780	39.3630	-4.8040	0	0.2238	0.3703	28.1290	2014	5	3	6
60210780	39.4000	-4.7570	0	0.2980	0.4670	28.2590	2014	5	3	12
60210780	39.4910	-4.5870	0	0.3575	0.6153	28.1950	2014	5	3	18
60210780	39.5470	-4.4850	0	0.3978	0.6473	28.0860	2014	5	4	0
60210780	39.6600	-4.3020	0	0.6101	0.9805	28.0950	2014	5	4	6
